# Supplementary material for: Ethyl 2,6-bis­(4-chloro­phen­yl)-4-(4-methyl­anilino)-1-(4-methyl­phen­yl)-1,2,5,6-tetra­hydro­pyridine-3-carboxyl­ate
Source: Acta Crystallogr Sect E Struct Rep Online. 2013 Feb 28;69(Pt 3):o454–5. doi: 10.1107/S1600536813005126 (PMC3588410; doi:10.1107/S1600536813005126)
Supplement: Supplementary file 1 [file e-69-0o454-sup1.cif]

##############################################################################
#                                                                            #
# This CIF contains the data in a paper accepted for publication in          #
# Acta Crystallographica Section E. It conforms to the requirements of       #
# Notes for Authors for Acta Crystallographica Section E, and has been       #
# peer reviewed under the auspices of the IUCr Commission on Journals.       #
#                                                                            #
# Full details of the Crystallographic Information File format               #
# are given in the paper "The Crystallographic Information File (CIF):       #
# a New Standard Archive File for Crystallography" by S. R. Hall, F. H.      #
# Allen and I. D. Brown [Acta Cryst. (1991), A47, 655-685].                  #
#                                                                            #
# The current version of the core CIF dictionary is obtainable from          #
# ftp://ftp.iucr.org/pub/cif_core.dic.                                       #
#                                                                            #
# Software is freely available for graphical display of the structure(s)     #
# in this CIF. For information consult the CIF software page                 #
# http://www.iucr.org/resources/cif/software.                                #
#                                                                            #
# This file may be used for bona fide research purposes within the           #
# scientific community so long as proper attribution is given to the journal # 
# article from which it was obtained.                                        #
#                                                                            #
##############################################################################
data_I
_audit_creation_method     SHELXL-97
_chemical_name_systematic
;\
Ethyl 2,6-bis(4-chlorophenyl)-4-(4-methylanilino)-1-(4-methylphenyl)-\
1,2,5,6-tetrahydropyridine-3-carboxylate
;
_chemical_name_common     ?
_chemical_formula_moiety     'C34 H32 Cl2 N2 O2'
_chemical_formula_sum     'C34 H32 Cl2 N2 O2'
_chemical_formula_iupac     'C34 H32 Cl2 N2 O2'
_chemical_formula_weight     571.52
_chemical_melting_point     ?
_symmetry_cell_setting     triclinic
_symmetry_space_group_name_H-M     'P -1'
_symmetry_space_group_name_Hall     '-P 1'
loop_
    _symmetry_equiv_pos_as_xyz
    'x, y, z'
    '-x, -y, -z'
_cell_length_a     10.0851(6)
_cell_length_b     12.4340(8)
_cell_length_c     14.2414(10)
_cell_angle_alpha     113.405(6)
_cell_angle_beta     102.233(5)
_cell_angle_gamma     101.194(5)
_cell_volume     1522.63(17)
_cell_formula_units_Z     2
_cell_measurement_reflns_used     3234
_cell_measurement_theta_min     3.33
_cell_measurement_theta_max     28.88
_cell_measurement_temperature     293(2)
_exptl_crystal_description     'block-shaped'
_exptl_crystal_colour     white
_exptl_crystal_size_max     0.30
_exptl_crystal_size_mid     0.20
_exptl_crystal_size_min     0.20
_exptl_crystal_density_diffrn     1.247
_exptl_crystal_density_meas     ?
_exptl_crystal_density_method     'not measured'
_exptl_crystal_F_000     600
_exptl_absorpt_coefficient_mu     0.246
_exptl_absorpt_correction_type     multi-scan
_exptl_absorpt_process_details     '(CrysAlis PRO; Oxford Diffraction, 2010)'
_exptl_absorpt_correction_T_min     0.853
_exptl_absorpt_correction_T_max     1.000
_exptl_special_details
;
^1^H-NMR (400
MHz, CDCl~3~): \d~H~ 1.46 (t, <i>J</i> = 6.8 Hz, 3H), 2.16 (s, 3H), 2.27 (s,
3H), 2.70 (dd, <i>J</i> = 2.4, 15.2 Hz, 1H), 2.77 (dd, <i>J</i> = 5.2, 15.2
Hz, 1H), 4.29--4.33 (m, 1H), 4.35--4.44 (m, 1H), 5.05 (br s, 1H), 6.29 (t,
<i>J</i> = 8, 11.2 Hz, 3H), 6.36 (d, <i>J</i> = 8.8 Hz, 2H), 6.88 (d, <i>J</i>
= 8.4 Hz, 2H), 6.94 (d, <i>J</i> = 8 Hz, 2H), 7.05(d, <i>J</i> = 8.4 Hz, 2H),
7.21--7.26 (m, 6H), 10.20 (br s, 1H). ^13^C-NMR (100 MHz, CDCl~3~): \d~C~
14.82, 20.13, 20.92, 33.62, 54.84, 57.35, 59.74, 97.24, 113.0, 125.77, 125.83,
127.85, 128.07, 128.35, 128.73, 129.59, 132.01, 132.76, 135.01, 135.88,
141.23, 142.80, 144.37, 156.16, 168.03. IR \n~max~ (KBr): 3242, 3024, 2974,
2915, 2870, 1653, 1589, 1514, 1483, 1256, 1172, 1076, 1012, 804, 678 cm^-1^.
<i>CrysAlis PRO</i>, Oxford Diffraction Ltd., Version 1.171.34.40 (release
27--08-2010 CrysAlis171. NET) (compiled Aug 27 2010,11:50:40) Empirical
absorption correction using spherical harmonics, implemented in SCALE3 ABSPACK
scaling algorithm.
;
_diffrn_ambient_temperature     293(2)
_diffrn_radiation_type     MoK\a
_diffrn_radiation_wavelength     0.71073
_diffrn_radiation_source     'fine-focus sealed tube'
_diffrn_radiation_monochromator     graphite
_diffrn_measurement_device_type     'Oxford Diffraction Xcalibur Sapphire3'
_diffrn_measurement_method     'omega scans'
_diffrn_detector_area_resol_mean     16.1049
_diffrn_reflns_number     13336
_diffrn_reflns_av_R_equivalents     0.0589
_diffrn_reflns_av_sigmaI/netI     0.1179
_diffrn_reflns_theta_min     3.34
_diffrn_reflns_theta_max     25.00
_diffrn_reflns_theta_full     25.00
_diffrn_measured_fraction_theta_max     0.997
_diffrn_measured_fraction_theta_full     0.997
_diffrn_reflns_limit_h_min     -11
_diffrn_reflns_limit_h_max     11
_diffrn_reflns_limit_k_min     -14
_diffrn_reflns_limit_k_max     14
_diffrn_reflns_limit_l_min     -16
_diffrn_reflns_limit_l_max     16
_diffrn_standards_number     0
_diffrn_standards_interval_count     0
_diffrn_standards_interval_time     0
_diffrn_standards_decay_%     .
_refine_special_details
;
Refinement of <i>F</i>^2^ against ALL reflections. The weighted <i>R</i>-factor
<i>wR</i> and goodness of fit <i>S</i> are based on <i>F</i>^2^, conventional
<i>R</i>-factors <i>R</i> are based on <i>F</i>, with <i>F</i> set to zero for
negative <i>F</i>^2^. The threshold expression of <i>F</i>^2^ >
\s(<i>F</i>^2^) is used only for calculating <i>R</i>-factors(gt) <i>etc</i>.
and is not relevant to the choice of reflections for refinement.
<i>R</i>-factors based on <i>F</i>^2^ are statistically about twice as large
as those based on <i>F</i>, and <i>R</i>- factors based on ALL data will be
even larger.
;
_reflns_number_total     5342
_reflns_number_gt     2181
_reflns_threshold_expression     I>2sigma(I)
_refine_ls_structure_factor_coef     Fsqd
_refine_ls_matrix_type     full
_refine_ls_R_factor_all     0.1481
_refine_ls_R_factor_gt     0.0529
_refine_ls_wR_factor_gt     0.0804
_refine_ls_wR_factor_ref     0.1093
_refine_ls_goodness_of_fit_ref     0.893
_refine_ls_restrained_S_all     0.893
_refine_ls_number_reflns     5342
_refine_ls_number_parameters     365
_refine_ls_number_restraints     0
_refine_ls_hydrogen_treatment     constr
_refine_ls_weighting_scheme     calc
_refine_ls_weighting_details
                 'calc w=1/[\s^2^(Fo^2^)+(0.0203P)^2^] where P=(Fo^2^+2Fc^2^)/3'
_atom_sites_solution_hydrogens     geom
_atom_sites_solution_primary     direct
_atom_sites_solution_secondary     difmap
_refine_ls_shift/su_max     0.001
_refine_ls_shift/su_mean     0.000
_refine_diff_density_max     0.251
_refine_diff_density_min     -0.213
_refine_ls_extinction_method     'SHELXL97 (Sheldrick, 2008)'
_refine_ls_extinction_coef     0.0060(5)
_refine_ls_extinction_expression
                                  'Fc^*^=kFc[1+0.001xFc^2^\l^3^/sin(2\q)]^-1/4^'
loop_
    _atom_type_symbol
    _atom_type_description
    _atom_type_scat_dispersion_real
    _atom_type_scat_dispersion_imag
    _atom_type_scat_source
    'C' 'C' 0.0033 0.0016
                         'International Tables Vol C Tables 4.2.6.8 and 6.1.1.4'
    'H' 'H' 0.0000 0.0000
                         'International Tables Vol C Tables 4.2.6.8 and 6.1.1.4'
    'N' 'N' 0.0061 0.0033
                         'International Tables Vol C Tables 4.2.6.8 and 6.1.1.4'
    'O' 'O' 0.0106 0.0060
                         'International Tables Vol C Tables 4.2.6.8 and 6.1.1.4'
    'Cl' 'Cl' 0.1484 0.1585
                         'International Tables Vol C Tables 4.2.6.8 and 6.1.1.4'
_computing_data_collection     'CrysAlis PRO (Oxford Diffraction, 2010)'
_computing_cell_refinement     'CrysAlis PRO (Oxford Diffraction, 2010)'
_computing_data_reduction     'CrysAlis PRO (Oxford Diffraction, 2010)'
_computing_structure_solution     'SHELXS97 (Sheldrick, 2008)'
_computing_structure_refinement     'SHELXL97 (Sheldrick, 2008)'
_computing_molecular_graphics     'ORTEP-3 for Windows (Farrugia, 2012)'
_computing_publication_material     'PLATON (Spek, 2009)'
loop_
    _atom_site_type_symbol
    _atom_site_label
    _atom_site_fract_x
    _atom_site_fract_y
    _atom_site_fract_z
    _atom_site_U_iso_or_equiv
    _atom_site_adp_type
    _atom_site_calc_flag
    _atom_site_refinement_flags
    _atom_site_occupancy
    _atom_site_symmetry_multiplicity
    _atom_site_disorder_assembly
    _atom_site_disorder_group
    Cl Cl1 0.22422(13) 1.01537(10) 0.47443(10) 0.1168(5) Uani d . 1 1 . .
    Cl Cl2 0.36062(12) -0.11737(10) 0.09237(10) 0.1157(5) Uani d . 1 1 . .
    O O1 0.0417(3) 0.3327(2) -0.03361(19) 0.0828(8) Uani d . 1 1 . .
    O O2 0.2464(2) 0.4814(2) 0.01502(18) 0.0734(7) Uani d . 1 1 . .
    N N1 0.4134(2) 0.4914(2) 0.29596(19) 0.0496(7) Uani d . 1 1 . .
    N N2 -0.0058(3) 0.2735(2) 0.1225(2) 0.0689(9) Uani d . 1 1 . .
    H H2 -0.0501 0.2706 0.0625 0.083 Uiso calc R 1 1 . .
    C C2 0.3304(3) 0.5348(3) 0.2295(2) 0.0493(8) Uani d . 1 1 . .
    H H2A 0.3889 0.5539 0.1880 0.059 Uiso calc R 1 1 . .
    C C3 0.1954(3) 0.4340(3) 0.1478(3) 0.0488(8) Uani d . 1 1 . .
    C C4 0.1191(3) 0.3651(3) 0.1837(3) 0.0532(9) Uani d . 1 1 . .
    C C5 0.1815(3) 0.3929(3) 0.2988(2) 0.0564(9) Uani d . 1 1 . .
    H H5A 0.1303 0.3288 0.3122 0.068 Uiso calc R 1 1 . .
    H H5B 0.1728 0.4708 0.3463 0.068 Uiso calc R 1 1 . .
    C C6 0.3382(3) 0.3997(3) 0.3215(3) 0.0510(9) Uani d . 1 1 . .
    H H6 0.3792 0.4284 0.3993 0.061 Uiso calc R 1 1 . .
    C C7 0.1516(4) 0.4089(3) 0.0359(3) 0.0586(10) Uani d . 1 1 . .
    C C8 0.2095(4) 0.4698(4) -0.0935(3) 0.0985(14) Uani d . 1 1 . .
    H H8A 0.2042 0.3881 -0.1448 0.118 Uiso calc R 1 1 . .
    H H8B 0.1170 0.4815 -0.1128 0.118 Uiso calc R 1 1 . .
    C C9 0.3167(5) 0.5614(3) -0.0972(3) 0.1185(16) Uani d . 1 1 . .
    H H9A 0.3235 0.6418 -0.0446 0.178 Uiso calc R 1 1 . .
    H H9B 0.2912 0.5567 -0.1679 0.178 Uiso calc R 1 1 . .
    H H9C 0.4070 0.5469 -0.0815 0.178 Uiso calc R 1 1 . .
    C C10 0.3019(3) 0.6540(3) 0.2953(3) 0.0507(9) Uani d . 1 1 . .
    C C11 0.2103(3) 0.6973(3) 0.2428(3) 0.0648(10) Uani d . 1 1 . .
    H H11 0.1642 0.6512 0.1688 0.078 Uiso calc R 1 1 . .
    C C12 0.1861(4) 0.8064(4) 0.2976(3) 0.0746(11) Uani d . 1 1 . .
    H H12 0.1236 0.8330 0.2605 0.090 Uiso calc R 1 1 . .
    C C13 0.2527(4) 0.8763(3) 0.4059(3) 0.0688(11) Uani d . 1 1 . .
    C C14 0.3449(4) 0.8373(3) 0.4613(3) 0.0729(11) Uani d . 1 1 . .
    H H14 0.3911 0.8849 0.5352 0.087 Uiso calc R 1 1 . .
    C C15 0.3683(3) 0.7264(3) 0.4058(3) 0.0608(10) Uani d . 1 1 . .
    H H15 0.4300 0.6998 0.4435 0.073 Uiso calc R 1 1 . .
    C C16 0.5610(3) 0.5394(3) 0.3382(2) 0.0447(8) Uani d . 1 1 . .
    C C17 0.6367(3) 0.6453(3) 0.3357(2) 0.0524(9) Uani d . 1 1 . .
    H H17 0.5870 0.6842 0.3038 0.063 Uiso calc R 1 1 . .
    C C18 0.7817(3) 0.6921(3) 0.3795(3) 0.0573(9) Uani d . 1 1 . .
    H H18 0.8281 0.7620 0.3758 0.069 Uiso calc R 1 1 . .
    C C19 0.8621(3) 0.6397(3) 0.4289(3) 0.0580(9) Uani d . 1 1 . .
    C C20 0.7892(3) 0.5358(3) 0.4315(3) 0.0606(10) Uani d . 1 1 . .
    H H20 0.8403 0.4981 0.4641 0.073 Uiso calc R 1 1 . .
    C C21 0.6432(3) 0.4858(3) 0.3877(2) 0.0528(9) Uani d . 1 1 . .
    H H21 0.5981 0.4152 0.3909 0.063 Uiso calc R 1 1 . .
    C C22 0.3522(3) 0.2723(3) 0.2641(3) 0.0495(9) Uani d . 1 1 . .
    C C23 0.3729(3) 0.2285(3) 0.1648(3) 0.0624(10) Uani d . 1 1 . .
    H H23 0.3852 0.2806 0.1331 0.075 Uiso calc R 1 1 . .
    C C24 0.3758(3) 0.1092(3) 0.1110(3) 0.0707(11) Uani d . 1 1 . .
    H H24 0.3888 0.0809 0.0437 0.085 Uiso calc R 1 1 . .
    C C25 0.3591(4) 0.0333(3) 0.1587(4) 0.0746(12) Uani d . 1 1 . .
    C C26 0.3418(3) 0.0744(4) 0.2592(3) 0.0734(12) Uani d . 1 1 . .
    H H26 0.3337 0.0229 0.2918 0.088 Uiso calc R 1 1 . .
    C C27 0.3366(3) 0.1935(3) 0.3110(3) 0.0645(10) Uani d . 1 1 . .
    H H27 0.3225 0.2211 0.3780 0.077 Uiso calc R 1 1 . .
    C C28 -0.0709(3) 0.1806(3) 0.1490(3) 0.0627(10) Uani d . 1 1 . .
    C C29 -0.1797(4) 0.1888(3) 0.1914(3) 0.0768(12) Uani d . 1 1 . .
    H H29 -0.2129 0.2565 0.2048 0.092 Uiso calc R 1 1 . .
    C C30 -0.2411(4) 0.0965(4) 0.2146(3) 0.0907(14) Uani d . 1 1 . .
    H H30 -0.3161 0.1024 0.2427 0.109 Uiso calc R 1 1 . .
    C C31 -0.1929(5) -0.0037(4) 0.1966(4) 0.0874(14) Uani d . 1 1 . .
    C C32 -0.0836(4) -0.0106(4) 0.1543(3) 0.0900(14) Uani d . 1 1 . .
    H H32 -0.0503 -0.0782 0.1407 0.108 Uiso calc R 1 1 . .
    C C33 -0.0212(4) 0.0819(4) 0.1314(3) 0.0789(12) Uani d . 1 1 . .
    H H33 0.0545 0.0767 0.1040 0.095 Uiso calc R 1 1 . .
    C C34 1.0228(3) 0.6960(3) 0.4809(3) 0.0972(14) Uani d . 1 1 . .
    H H34A 1.0533 0.6767 0.5393 0.146 Uiso calc R 1 1 . .
    H H34B 1.0482 0.7839 0.5082 0.146 Uiso calc R 1 1 . .
    H H34C 1.0686 0.6630 0.4282 0.146 Uiso calc R 1 1 . .
    C C35 -0.2600(4) -0.1064(4) 0.2214(4) 0.145(2) Uani d . 1 1 . .
    H H35A -0.3102 -0.1804 0.1551 0.217 Uiso calc R 1 1 . .
    H H35B -0.3255 -0.0821 0.2596 0.217 Uiso calc R 1 1 . .
    H H35C -0.1865 -0.1212 0.2653 0.217 Uiso calc R 1 1 . .
loop_
    _atom_site_aniso_label
    _atom_site_aniso_U_11
    _atom_site_aniso_U_22
    _atom_site_aniso_U_33
    _atom_site_aniso_U_12
    _atom_site_aniso_U_13
    _atom_site_aniso_U_23
    Cl1 0.1645(12) 0.0713(8) 0.1186(11) 0.0572(8) 0.0661(9) 0.0273(8)
    Cl2 0.1328(10) 0.0596(8) 0.1190(11) 0.0344(7) 0.0103(8) 0.0197(7)
    O1 0.0872(19) 0.0779(19) 0.0520(17) -0.0019(15) -0.0075(14) 0.0274(16)
    O2 0.0933(18) 0.0777(18) 0.0403(15) 0.0102(14) 0.0167(13) 0.0285(14)
    N1 0.0462(16) 0.0515(18) 0.0501(18) 0.0096(13) 0.0088(13) 0.0281(16)
    N2 0.0542(18) 0.072(2) 0.065(2) 0.0005(16) -0.0024(15) 0.0360(19)
    C2 0.052(2) 0.052(2) 0.039(2) 0.0114(17) 0.0099(16) 0.0212(19)
    C3 0.055(2) 0.047(2) 0.039(2) 0.0123(17) 0.0119(17) 0.0171(18)
    C4 0.046(2) 0.056(2) 0.049(2) 0.0140(18) 0.0053(18) 0.021(2)
    C5 0.055(2) 0.058(2) 0.050(2) 0.0096(17) 0.0156(18) 0.022(2)
    C6 0.054(2) 0.053(2) 0.039(2) 0.0085(17) 0.0109(16) 0.0204(19)
    C7 0.072(3) 0.052(2) 0.046(2) 0.016(2) 0.013(2) 0.020(2)
    C8 0.129(4) 0.103(4) 0.050(3) 0.007(3) 0.026(2) 0.037(3)
    C9 0.209(5) 0.080(3) 0.077(3) 0.037(3) 0.069(3) 0.038(3)
    C10 0.055(2) 0.047(2) 0.047(2) 0.0133(17) 0.0141(17) 0.022(2)
    C11 0.078(3) 0.052(2) 0.052(3) 0.0124(19) 0.0099(19) 0.021(2)
    C12 0.093(3) 0.059(3) 0.076(3) 0.029(2) 0.025(3) 0.034(3)
    C13 0.080(3) 0.049(3) 0.072(3) 0.020(2) 0.030(2) 0.019(2)
    C14 0.069(3) 0.074(3) 0.053(3) 0.018(2) 0.020(2) 0.009(2)
    C15 0.057(2) 0.071(3) 0.046(2) 0.0229(19) 0.0156(18) 0.017(2)
    C16 0.052(2) 0.047(2) 0.034(2) 0.0149(17) 0.0142(16) 0.0169(18)
    C17 0.057(2) 0.047(2) 0.053(2) 0.0179(17) 0.0193(18) 0.0213(19)
    C18 0.057(2) 0.052(2) 0.069(3) 0.0158(18) 0.0256(19) 0.030(2)
    C19 0.046(2) 0.062(3) 0.062(3) 0.0144(18) 0.0170(18) 0.025(2)
    C20 0.059(2) 0.069(3) 0.056(2) 0.0197(19) 0.0160(19) 0.031(2)
    C21 0.059(2) 0.050(2) 0.049(2) 0.0118(17) 0.0175(17) 0.0234(19)
    C22 0.052(2) 0.047(2) 0.047(2) 0.0128(16) 0.0126(17) 0.022(2)
    C23 0.073(2) 0.059(3) 0.054(3) 0.022(2) 0.0195(19) 0.024(2)
    C24 0.085(3) 0.067(3) 0.054(3) 0.031(2) 0.022(2) 0.019(2)
    C25 0.080(3) 0.047(3) 0.076(3) 0.017(2) 0.003(2) 0.021(3)
    C26 0.077(3) 0.058(3) 0.076(3) 0.008(2) 0.003(2) 0.038(3)
    C27 0.071(2) 0.060(3) 0.060(3) 0.011(2) 0.0174(19) 0.032(2)
    C28 0.050(2) 0.065(3) 0.061(3) 0.005(2) 0.0048(19) 0.030(2)
    C29 0.072(3) 0.076(3) 0.088(3) 0.023(2) 0.028(2) 0.041(3)
    C30 0.079(3) 0.109(4) 0.095(4) 0.020(3) 0.034(2) 0.057(3)
    C31 0.075(3) 0.094(4) 0.086(4) 0.003(3) 0.006(3) 0.055(3)
    C32 0.092(3) 0.068(3) 0.099(4) 0.018(3) 0.010(3) 0.042(3)
    C33 0.065(3) 0.082(3) 0.088(3) 0.020(2) 0.021(2) 0.040(3)
    C34 0.058(3) 0.107(4) 0.132(4) 0.021(2) 0.023(2) 0.066(3)
    C35 0.143(4) 0.142(5) 0.169(5) 0.002(3) 0.030(4) 0.118(4)
_geom_special_details
;
All e.s.d.'s (except the e.s.d. in the dihedral angle between two l.s. planes)
are estimated using the full covariance matrix. The cell e.s.d.'s are taken
into account individually in the estimation of e.s.d.'s in distances, angles
and torsion angles; correlations between e.s.d.'s in cell parameters are only
used when they are defined by crystal symmetry. An approximate (isotropic)
treatment of cell e.s.d.'s is used for estimating e.s.d.'s involving l.s.
planes.
;
loop_
    _geom_bond_atom_site_label_1
    _geom_bond_atom_site_label_2
    _geom_bond_site_symmetry_2
    _geom_bond_distance
    _geom_bond_publ_flag
    Cl1 C13 . 1.731(4) ?
    Cl2 C25 . 1.737(4) ?
    O1 C7 . 1.220(3) ?
    O2 C7 . 1.347(3) ?
    O2 C8 . 1.452(3) ?
    N1 C16 . 1.388(3) ?
    N1 C6 . 1.455(3) ?
    N1 C2 . 1.460(3) ?
    N2 C4 . 1.354(3) ?
    N2 C28 . 1.437(4) ?
    N2 H2 . 0.8600 ?
    C2 C3 . 1.512(4) ?
    C2 C10 . 1.528(4) ?
    C2 H2A . 0.9800 ?
    C3 C4 . 1.359(4) ?
    C3 C7 . 1.443(4) ?
    C4 C5 . 1.494(4) ?
    C5 C6 . 1.522(3) ?
    C5 H5A . 0.9700 ?
    C5 H5B . 0.9700 ?
    C6 C22 . 1.519(4) ?
    C6 H6 . 0.9800 ?
    C8 C9 . 1.436(4) ?
    C8 H8A . 0.9700 ?
    C8 H8B . 0.9700 ?
    C9 H9A . 0.9600 ?
    C9 H9B . 0.9600 ?
    C9 H9C . 0.9600 ?
    C10 C11 . 1.386(4) ?
    C10 C15 . 1.389(4) ?
    C11 C12 . 1.370(4) ?
    C11 H11 . 0.9300 ?
    C12 C13 . 1.361(4) ?
    C12 H12 . 0.9300 ?
    C13 C14 . 1.374(4) ?
    C14 C15 . 1.386(4) ?
    C14 H14 . 0.9300 ?
    C15 H15 . 0.9300 ?
    C16 C21 . 1.403(3) ?
    C16 C17 . 1.405(3) ?
    C17 C18 . 1.364(3) ?
    C17 H17 . 0.9300 ?
    C18 C19 . 1.381(4) ?
    C18 H18 . 0.9300 ?
    C19 C20 . 1.376(4) ?
    C19 C34 . 1.518(4) ?
    C20 C21 . 1.375(4) ?
    C20 H20 . 0.9300 ?
    C21 H21 . 0.9300 ?
    C22 C23 . 1.378(4) ?
    C22 C27 . 1.391(4) ?
    C23 C24 . 1.383(4) ?
    C23 H23 . 0.9300 ?
    C24 C25 . 1.369(4) ?
    C24 H24 . 0.9300 ?
    C25 C26 . 1.378(5) ?
    C26 C27 . 1.384(4) ?
    C26 H26 . 0.9300 ?
    C27 H27 . 0.9300 ?
    C28 C29 . 1.362(4) ?
    C28 C33 . 1.367(4) ?
    C29 C30 . 1.387(4) ?
    C29 H29 . 0.9300 ?
    C30 C31 . 1.374(5) ?
    C30 H30 . 0.9300 ?
    C31 C32 . 1.365(5) ?
    C31 C35 . 1.529(4) ?
    C32 C33 . 1.389(4) ?
    C32 H32 . 0.9300 ?
    C33 H33 . 0.9300 ?
    C34 H34A . 0.9600 ?
    C34 H34B . 0.9600 ?
    C34 H34C . 0.9600 ?
    C35 H35A . 0.9600 ?
    C35 H35B . 0.9600 ?
    C35 H35C . 0.9600 ?
loop_
    _geom_angle_atom_site_label_1
    _geom_angle_atom_site_label_2
    _geom_angle_atom_site_label_3
    _geom_angle_site_symmetry_1
    _geom_angle_site_symmetry_3
    _geom_angle
    _geom_angle_publ_flag
    C7 O2 C8 . . 117.1(3) ?
    C16 N1 C6 . . 119.9(2) ?
    C16 N1 C2 . . 121.2(2) ?
    C6 N1 C2 . . 118.8(2) ?
    C4 N2 C28 . . 125.8(3) ?
    C4 N2 H2 . . 117.1 ?
    C28 N2 H2 . . 117.1 ?
    N1 C2 C3 . . 111.4(2) ?
    N1 C2 C10 . . 113.5(2) ?
    C3 C2 C10 . . 112.5(2) ?
    N1 C2 H2A . . 106.3 ?
    C3 C2 H2A . . 106.3 ?
    C10 C2 H2A . . 106.3 ?
    C4 C3 C7 . . 121.3(3) ?
    C4 C3 C2 . . 116.8(3) ?
    C7 C3 C2 . . 121.9(3) ?
    N2 C4 C3 . . 124.8(3) ?
    N2 C4 C5 . . 118.9(3) ?
    C3 C4 C5 . . 116.4(3) ?
    C4 C5 C6 . . 109.2(3) ?
    C4 C5 H5A . . 109.8 ?
    C6 C5 H5A . . 109.8 ?
    C4 C5 H5B . . 109.8 ?
    C6 C5 H5B . . 109.8 ?
    H5A C5 H5B . . 108.3 ?
    N1 C6 C22 . . 114.5(3) ?
    N1 C6 C5 . . 109.8(2) ?
    C22 C6 C5 . . 110.3(2) ?
    N1 C6 H6 . . 107.3 ?
    C22 C6 H6 . . 107.3 ?
    C5 C6 H6 . . 107.3 ?
    O1 C7 O2 . . 122.2(3) ?
    O1 C7 C3 . . 125.6(3) ?
    O2 C7 C3 . . 112.2(3) ?
    C9 C8 O2 . . 108.8(3) ?
    C9 C8 H8A . . 109.9 ?
    O2 C8 H8A . . 109.9 ?
    C9 C8 H8B . . 109.9 ?
    O2 C8 H8B . . 109.9 ?
    H8A C8 H8B . . 108.3 ?
    C8 C9 H9A . . 109.5 ?
    C8 C9 H9B . . 109.5 ?
    H9A C9 H9B . . 109.5 ?
    C8 C9 H9C . . 109.5 ?
    H9A C9 H9C . . 109.5 ?
    H9B C9 H9C . . 109.5 ?
    C11 C10 C15 . . 117.0(3) ?
    C11 C10 C2 . . 119.3(3) ?
    C15 C10 C2 . . 123.6(3) ?
    C12 C11 C10 . . 121.5(3) ?
    C12 C11 H11 . . 119.3 ?
    C10 C11 H11 . . 119.3 ?
    C13 C12 C11 . . 120.7(3) ?
    C13 C12 H12 . . 119.7 ?
    C11 C12 H12 . . 119.7 ?
    C12 C13 C14 . . 119.9(4) ?
    C12 C13 Cl1 . . 120.5(3) ?
    C14 C13 Cl1 . . 119.5(3) ?
    C13 C14 C15 . . 119.3(3) ?
    C13 C14 H14 . . 120.4 ?
    C15 C14 H14 . . 120.4 ?
    C14 C15 C10 . . 121.7(3) ?
    C14 C15 H15 . . 119.2 ?
    C10 C15 H15 . . 119.2 ?
    N1 C16 C21 . . 121.6(3) ?
    N1 C16 C17 . . 122.3(3) ?
    C21 C16 C17 . . 116.1(3) ?
    C18 C17 C16 . . 121.2(3) ?
    C18 C17 H17 . . 119.4 ?
    C16 C17 H17 . . 119.4 ?
    C17 C18 C19 . . 122.5(3) ?
    C17 C18 H18 . . 118.8 ?
    C19 C18 H18 . . 118.8 ?
    C20 C19 C18 . . 116.8(3) ?
    C20 C19 C34 . . 121.4(3) ?
    C18 C19 C34 . . 121.7(3) ?
    C21 C20 C19 . . 122.2(3) ?
    C21 C20 H20 . . 118.9 ?
    C19 C20 H20 . . 118.9 ?
    C20 C21 C16 . . 121.2(3) ?
    C20 C21 H21 . . 119.4 ?
    C16 C21 H21 . . 119.4 ?
    C23 C22 C27 . . 118.2(3) ?
    C23 C22 C6 . . 123.0(3) ?
    C27 C22 C6 . . 118.8(3) ?
    C22 C23 C24 . . 121.7(3) ?
    C22 C23 H23 . . 119.1 ?
    C24 C23 H23 . . 119.1 ?
    C25 C24 C23 . . 118.9(4) ?
    C25 C24 H24 . . 120.6 ?
    C23 C24 H24 . . 120.6 ?
    C24 C25 C26 . . 121.2(4) ?
    C24 C25 Cl2 . . 119.8(4) ?
    C26 C25 Cl2 . . 119.0(3) ?
    C25 C26 C27 . . 119.1(3) ?
    C25 C26 H26 . . 120.4 ?
    C27 C26 H26 . . 120.4 ?
    C26 C27 C22 . . 120.8(4) ?
    C26 C27 H27 . . 119.6 ?
    C22 C27 H27 . . 119.6 ?
    C29 C28 C33 . . 119.5(3) ?
    C29 C28 N2 . . 121.8(3) ?
    C33 C28 N2 . . 118.7(3) ?
    C28 C29 C30 . . 120.1(4) ?
    C28 C29 H29 . . 120.0 ?
    C30 C29 H29 . . 120.0 ?
    C31 C30 C29 . . 121.1(4) ?
    C31 C30 H30 . . 119.5 ?
    C29 C30 H30 . . 119.5 ?
    C32 C31 C30 . . 118.2(4) ?
    C32 C31 C35 . . 120.2(4) ?
    C30 C31 C35 . . 121.6(4) ?
    C31 C32 C33 . . 121.0(4) ?
    C31 C32 H32 . . 119.5 ?
    C33 C32 H32 . . 119.5 ?
    C28 C33 C32 . . 120.1(4) ?
    C28 C33 H33 . . 119.9 ?
    C32 C33 H33 . . 119.9 ?
    C19 C34 H34A . . 109.5 ?
    C19 C34 H34B . . 109.5 ?
    H34A C34 H34B . . 109.5 ?
    C19 C34 H34C . . 109.5 ?
    H34A C34 H34C . . 109.5 ?
    H34B C34 H34C . . 109.5 ?
    C31 C35 H35A . . 109.5 ?
    C31 C35 H35B . . 109.5 ?
    H35A C35 H35B . . 109.5 ?
    C31 C35 H35C . . 109.5 ?
    H35A C35 H35C . . 109.5 ?
    H35B C35 H35C . . 109.5 ?
loop_
    _geom_torsion_atom_site_label_1
    _geom_torsion_atom_site_label_2
    _geom_torsion_atom_site_label_3
    _geom_torsion_atom_site_label_4
    _geom_torsion_site_symmetry_1
    _geom_torsion_site_symmetry_2
    _geom_torsion_site_symmetry_3
    _geom_torsion_site_symmetry_4
    _geom_torsion
    _geom_torsion_publ_flag
    C16 N1 C2 C3 . . . . 149.8(3) ?
    C6 N1 C2 C3 . . . . -32.9(4) ?
    C16 N1 C2 C10 . . . . -82.0(3) ?
    C6 N1 C2 C10 . . . . 95.3(3) ?
    N1 C2 C3 C4 . . . . 44.2(4) ?
    C10 C2 C3 C4 . . . . -84.6(3) ?
    N1 C2 C3 C7 . . . . -133.7(3) ?
    C10 C2 C3 C7 . . . . 97.6(4) ?
    C28 N2 C4 C3 . . . . 164.0(3) ?
    C28 N2 C4 C5 . . . . -14.7(5) ?
    C7 C3 C4 N2 . . . . -3.8(5) ?
    C2 C3 C4 N2 . . . . 178.3(3) ?
    C7 C3 C4 C5 . . . . 174.9(3) ?
    C2 C3 C4 C5 . . . . -3.0(4) ?
    N2 C4 C5 C6 . . . . 131.0(3) ?
    C3 C4 C5 C6 . . . . -47.9(4) ?
    C16 N1 C6 C22 . . . . -73.9(3) ?
    C2 N1 C6 C22 . . . . 108.7(3) ?
    C16 N1 C6 C5 . . . . 161.4(2) ?
    C2 N1 C6 C5 . . . . -16.0(4) ?
    C4 C5 C6 N1 . . . . 56.5(3) ?
    C4 C5 C6 C22 . . . . -70.6(3) ?
    C8 O2 C7 O1 . . . . 3.0(5) ?
    C8 O2 C7 C3 . . . . -176.3(3) ?
    C4 C3 C7 O1 . . . . 5.2(5) ?
    C2 C3 C7 O1 . . . . -177.0(3) ?
    C4 C3 C7 O2 . . . . -175.6(3) ?
    C2 C3 C7 O2 . . . . 2.2(4) ?
    C7 O2 C8 C9 . . . . 174.9(3) ?
    N1 C2 C10 C11 . . . . -172.4(3) ?
    C3 C2 C10 C11 . . . . -44.8(4) ?
    N1 C2 C10 C15 . . . . 10.7(4) ?
    C3 C2 C10 C15 . . . . 138.3(3) ?
    C15 C10 C11 C12 . . . . -0.1(5) ?
    C2 C10 C11 C12 . . . . -177.2(3) ?
    C10 C11 C12 C13 . . . . 0.4(5) ?
    C11 C12 C13 C14 . . . . -0.2(6) ?
    C11 C12 C13 Cl1 . . . . 178.9(3) ?
    C12 C13 C14 C15 . . . . -0.3(5) ?
    Cl1 C13 C14 C15 . . . . -179.4(3) ?
    C13 C14 C15 C10 . . . . 0.6(5) ?
    C11 C10 C15 C14 . . . . -0.4(5) ?
    C2 C10 C15 C14 . . . . 176.6(3) ?
    C6 N1 C16 C21 . . . . 12.6(4) ?
    C2 N1 C16 C21 . . . . -170.0(3) ?
    C6 N1 C16 C17 . . . . -166.2(3) ?
    C2 N1 C16 C17 . . . . 11.2(4) ?
    N1 C16 C17 C18 . . . . 178.8(3) ?
    C21 C16 C17 C18 . . . . 0.0(5) ?
    C16 C17 C18 C19 . . . . -0.5(5) ?
    C17 C18 C19 C20 . . . . 0.6(5) ?
    C17 C18 C19 C34 . . . . -177.6(3) ?
    C18 C19 C20 C21 . . . . -0.2(5) ?
    C34 C19 C20 C21 . . . . 178.0(3) ?
    C19 C20 C21 C16 . . . . -0.3(5) ?
    N1 C16 C21 C20 . . . . -178.4(3) ?
    C17 C16 C21 C20 . . . . 0.4(4) ?
    N1 C6 C22 C23 . . . . -28.6(4) ?
    C5 C6 C22 C23 . . . . 95.9(3) ?
    N1 C6 C22 C27 . . . . 154.7(3) ?
    C5 C6 C22 C27 . . . . -80.8(3) ?
    C27 C22 C23 C24 . . . . 1.2(5) ?
    C6 C22 C23 C24 . . . . -175.6(3) ?
    C22 C23 C24 C25 . . . . -0.7(5) ?
    C23 C24 C25 C26 . . . . -1.0(5) ?
    C23 C24 C25 Cl2 . . . . 179.4(2) ?
    C24 C25 C26 C27 . . . . 2.2(5) ?
    Cl2 C25 C26 C27 . . . . -178.3(2) ?
    C25 C26 C27 C22 . . . . -1.7(5) ?
    C23 C22 C27 C26 . . . . 0.0(4) ?
    C6 C22 C27 C26 . . . . 176.9(3) ?
    C4 N2 C28 C29 . . . . 100.0(4) ?
    C4 N2 C28 C33 . . . . -79.7(5) ?
    C33 C28 C29 C30 . . . . -1.2(6) ?
    N2 C28 C29 C30 . . . . 179.1(3) ?
    C28 C29 C30 C31 . . . . 0.7(6) ?
    C29 C30 C31 C32 . . . . -0.6(7) ?
    C29 C30 C31 C35 . . . . -179.8(4) ?
    C30 C31 C32 C33 . . . . 0.8(6) ?
    C35 C31 C32 C33 . . . . -179.9(4) ?
    C29 C28 C33 C32 . . . . 1.4(6) ?
    N2 C28 C33 C32 . . . . -178.8(3) ?
    C31 C32 C33 C28 . . . . -1.3(6) ?
loop_
    _geom_hbond_atom_site_label_D
    _geom_hbond_atom_site_label_H
    _geom_hbond_atom_site_label_A
    _geom_hbond_site_symmetry_A
    _geom_hbond_distance_DH
    _geom_hbond_distance_HA
    _geom_hbond_distance_DA
    _geom_hbond_angle_DHA
    _geom_hbond_publ_flag
    N2 H2 O1 1_555 0.86 2.10 2.707(4) 127 y
    C9 H9A Cl2 1_565 0.96 2.74 3.698(4) 173 y
_iucr_refine_instructions_details
;
TITL GBSD221 in P-1
CELL  0.71073  10.0851  12.4340  14.2414  113.405  102.233  101.194
ZERR     2.00   0.0006   0.0008   0.0010    0.006    0.005    0.005
LATT   1
SFAC  C    H    N    O    CL
UNIT  68   64   4    4    4
MERG   2
OMIT    -2.00  50.00
FMAP   2
PLAN   10
ACTA
BOND   $H
CONF
LIST   4
L.S.   3
WGHT    0.020300
EXTI    0.005979
FVAR       6.65436
CL1   5    0.224220    1.015375    0.474427    11.00000    0.16449    0.07128 =
         0.11857    0.02734    0.06613    0.05718
CL2   5    0.360617   -0.117374    0.092375    11.00000    0.13279    0.05962 =
         0.11901    0.01973    0.01035    0.03444
O1    4    0.041711    0.332666   -0.033611    11.00000    0.08725    0.07791 =
         0.05195    0.02744   -0.00751   -0.00195
O2    4    0.246413    0.481432    0.015024    11.00000    0.09328    0.07774 =
         0.04032    0.02847    0.01673    0.01021
N1    3    0.413400    0.491369    0.295962    11.00000    0.04621    0.05150 =
         0.05011    0.02805    0.00879    0.00965
N2    3   -0.005793    0.273506    0.122511    11.00000    0.05419    0.07199 =
         0.06508    0.03604   -0.00240    0.00049
AFIX  43
H2    2   -0.050073    0.270637    0.062470    11.00000   -1.20000
AFIX   0
C2    1    0.330410    0.534763    0.229537    11.00000    0.05164    0.05215 =
         0.03947    0.02118    0.00986    0.01143
AFIX  13
H2A   2    0.388904    0.553909    0.187976    11.00000   -1.20000
AFIX   0
C3    1    0.195364    0.434027    0.147754    11.00000    0.05471    0.04704 =
         0.03872    0.01712    0.01187    0.01231
C4    1    0.119061    0.365128    0.183678    11.00000    0.04601    0.05597 =
         0.04885    0.02131    0.00531    0.01401
C5    1    0.181513    0.392894    0.298806    11.00000    0.05453    0.05767 =
         0.04998    0.02212    0.01556    0.00963
AFIX  23
H5A   2    0.130326    0.328834    0.312245    11.00000   -1.20000
H5B   2    0.172765    0.470769    0.346287    11.00000   -1.20000
AFIX   0
C6    1    0.338170    0.399741    0.321545    11.00000    0.05428    0.05348 =
         0.03853    0.02041    0.01091    0.00852
AFIX  13
H6    2    0.379163    0.428385    0.399337    11.00000   -1.20000
AFIX   0
C7    1    0.151594    0.408898    0.035899    11.00000    0.07166    0.05161 =
         0.04572    0.02034    0.01285    0.01596
C8    1    0.209463    0.469819   -0.093545    11.00000    0.12862    0.10325 =
         0.05044    0.03736    0.02588    0.00699
AFIX  23
H8A   2    0.204210    0.388149   -0.144825    11.00000   -1.20000
H8B   2    0.117008    0.481455   -0.112755    11.00000   -1.20000
AFIX   0
C9    1    0.316699    0.561389   -0.097179    11.00000    0.20910    0.07979 =
         0.07718    0.03788    0.06909    0.03718
AFIX 137
H9A   2    0.323522    0.641775   -0.044572    11.00000   -1.50000
H9B   2    0.291246    0.556703   -0.167896    11.00000   -1.50000
H9C   2    0.407036    0.546920   -0.081497    11.00000   -1.50000
AFIX   0
C10   1    0.301949    0.654039    0.295268    11.00000    0.05537    0.04742 =
         0.04707    0.02190    0.01407    0.01326
C11   1    0.210319    0.697279    0.242827    11.00000    0.07796    0.05234 =
         0.05216    0.02140    0.00993    0.01245
AFIX  43
H11   2    0.164219    0.651213    0.168796    11.00000   -1.20000
AFIX   0
C12   1    0.186133    0.806386    0.297619    11.00000    0.09294    0.05929 =
         0.07556    0.03354    0.02469    0.02868
AFIX  43
H12   2    0.123624    0.832970    0.260480    11.00000   -1.20000
AFIX   0
C13   1    0.252674    0.876281    0.405874    11.00000    0.07983    0.04858 =
         0.07156    0.01878    0.02963    0.01953
C14   1    0.344878    0.837336    0.461262    11.00000    0.06930    0.07385 =
         0.05276    0.00879    0.02045    0.01800
AFIX  43
H14   2    0.391057    0.884874    0.535153    11.00000   -1.20000
AFIX   0
C15   1    0.368300    0.726435    0.405799    11.00000    0.05690    0.07064 =
         0.04612    0.01749    0.01557    0.02289
AFIX  43
H15   2    0.429990    0.699821    0.443534    11.00000   -1.20000
AFIX   0
C16   1    0.561039    0.539408    0.338157    11.00000    0.05153    0.04690 =
         0.03413    0.01689    0.01419    0.01489
C17   1    0.636693    0.645316    0.335746    11.00000    0.05728    0.04689 =
         0.05307    0.02132    0.01933    0.01794
AFIX  43
H17   2    0.586992    0.684207    0.303762    11.00000   -1.20000
AFIX   0
C18   1    0.781688    0.692135    0.379453    11.00000    0.05665    0.05157 =
         0.06880    0.03014    0.02559    0.01577
AFIX  43
H18   2    0.828135    0.762009    0.375820    11.00000   -1.20000
AFIX   0
C19   1    0.862093    0.639706    0.428879    11.00000    0.04550    0.06228 =
         0.06157    0.02521    0.01696    0.01435
C20   1    0.789188    0.535793    0.431534    11.00000    0.05916    0.06860 =
         0.05572    0.03122    0.01603    0.01968
AFIX  43
H20   2    0.840328    0.498129    0.464067    11.00000   -1.20000
AFIX   0
C21   1    0.643190    0.485805    0.387660    11.00000    0.05875    0.04966 =
         0.04860    0.02341    0.01754    0.01181
AFIX  43
H21   2    0.598116    0.415210    0.390865    11.00000   -1.20000
AFIX   0
C22   1    0.352221    0.272256    0.264133    11.00000    0.05236    0.04658 =
         0.04728    0.02215    0.01256    0.01283
C23   1    0.372892    0.228499    0.164795    11.00000    0.07329    0.05879 =
         0.05355    0.02416    0.01946    0.02164
AFIX  43
H23   2    0.385245    0.280606    0.133050    11.00000   -1.20000
AFIX   0
C24   1    0.375757    0.109169    0.111050    11.00000    0.08544    0.06686 =
         0.05378    0.01885    0.02178    0.03055
AFIX  43
H24   2    0.388806    0.080922    0.043681    11.00000   -1.20000
AFIX   0
C25   1    0.359057    0.033344    0.158713    11.00000    0.08014    0.04724 =
         0.07598    0.02082    0.00341    0.01680
C26   1    0.341790    0.074432    0.259190    11.00000    0.07747    0.05758 =
         0.07602    0.03823    0.00317    0.00831
AFIX  43
H26   2    0.333734    0.022874    0.291769    11.00000   -1.20000
AFIX   0
C27   1    0.336587    0.193459    0.311030    11.00000    0.07142    0.06048 =
         0.05983    0.03209    0.01737    0.01058
AFIX  43
H27   2    0.322466    0.221081    0.378029    11.00000   -1.20000
AFIX   0
C28   1   -0.070896    0.180629    0.149000    11.00000    0.05027    0.06529 =
         0.06125    0.03039    0.00484    0.00537
C29   1   -0.179722    0.188843    0.191393    11.00000    0.07188    0.07564 =
         0.08787    0.04065    0.02811    0.02318
AFIX  43
H29   2   -0.212919    0.256493    0.204815    11.00000   -1.20000
AFIX   0
C30   1   -0.241106    0.096461    0.214575    11.00000    0.07865    0.10895 =
         0.09466    0.05686    0.03448    0.02025
AFIX  43
H30   2   -0.316083    0.102432    0.242745    11.00000   -1.20000
AFIX   0
C31   1   -0.192949   -0.003739    0.196598    11.00000    0.07518    0.09395 =
         0.08627    0.05528    0.00590    0.00313
C32   1   -0.083570   -0.010599    0.154317    11.00000    0.09232    0.06804 =
         0.09949    0.04213    0.00958    0.01834
AFIX  43
H32   2   -0.050297   -0.078232    0.140662    11.00000   -1.20000
AFIX   0
C33   1   -0.021206    0.081919    0.131377    11.00000    0.06451    0.08160 =
         0.08829    0.03956    0.02121    0.02005
AFIX  43
H33   2    0.054502    0.076668    0.103975    11.00000   -1.20000
AFIX   0
C34   1    1.022800    0.696006    0.480937    11.00000    0.05763    0.10727 =
         0.13186    0.06558    0.02285    0.02099
AFIX 137
H34A  2    1.053263    0.676721    0.539305    11.00000   -1.50000
H34B  2    1.048181    0.783852    0.508249    11.00000   -1.50000
H34C  2    1.068586    0.663049    0.428177    11.00000   -1.50000
AFIX   0
C35   1   -0.260044   -0.106439    0.221441    11.00000    0.14285    0.14161 =
         0.16858    0.11850    0.03001    0.00211
AFIX 137
H35A  2   -0.310239   -0.180446    0.155087    11.00000   -1.50000
H35B  2   -0.325543   -0.082132    0.259564    11.00000   -1.50000
H35C  2   -0.186468   -0.121209    0.265269    11.00000   -1.50000
HKLF 4
END
;
data_global
_journal_date_recd_electronic     2013-02-06
_journal_date_accepted     2013-02-22
_journal_name_full     'Acta Crystallographica, Section E'
_journal_year     2013
_journal_volume     69
_journal_issue      3
_journal_page_first     o454
_journal_page_last     o455
_journal_paper_category     QO
_journal_paper_doi     10.1107/S1600536813005126
_journal_coeditor_code     GK2555
_publ_contact_author_name     'Gupta, Vivek K.'
_publ_contact_author_address
;
Post-Graduate Department of Physics & Electronics,
University of Jammu,
Jammu Tawi 180 006,
India
;
_publ_contact_author_email     'vivek_gupta2k2@hotmail.com'
_publ_contact_author_fax     '+911912432051'
_publ_contact_author_phone     '+919419102467'
_publ_section_title
;\
Ethyl
2,6-bis(4-chlorophenyl)-4-(4-methylanilino)-1-(4-methylphenyl)-1,2,5,6-\
tetrahydropyridine-3-carboxylate
;
loop_
    _publ_author_name
    _publ_author_footnote
    _publ_author_address
    'Anthal, Sumati' .
;
Post-Graduate Department of Physics & Electronics,
University of Jammu, Jammu Tawi 180 006, India
;
    'Brahmachari, Goutam' .
;
Laboratory of Natural Products & Organic Synthesis, Department of Chemistry,
Visva-Bharati University, Santiniketan 731 235, West Bengal, India
;
    'Das, Suvankar' .
;
Laboratory of Natural Products & Organic Synthesis, Department of Chemistry,
Visva-Bharati University, Santiniketan 731 235, West Bengal, India
;
    'Kant, Rajni' .
;
Post-Graduate Department of Physics & Electronics,
University of Jammu, Jammu Tawi 180 006, India
;
    'Gupta, Vivek K.' .
;
Post-Graduate Department of Physics & Electronics,
University of Jammu, Jammu Tawi 180 006, India
;
