# Supplementary material for: Ethyl 2,6-bis­(4-chloro­phen­yl)-4-(4-methyl­anilino)-1-(4-methyl­phen­yl)-1,2,5,6-tetra­hydro­pyridine-3-carboxyl­ate
Source: Acta Crystallogr Sect E Struct Rep Online. 2013 Feb 28;69(Pt 3):o454–5. doi: 10.1107/S1600536813005126 (PMC3588410; doi:10.1107/S1600536813005126)
Supplement: Supplementary file 2 [file e-69-0o454-Isup2.hkl]

#
# h,k,l, Fc-squared, Fo-squared, sigma(Fo-squared) and status flag
#
data_I
_shelx_title ' GBSD221 in P-1'
_shelx_refln_list_code          4
_shelx_F_calc_maximum      152.72
_exptl_crystal_F_000       600.00
_reflns_d_resolution_high  0.8409
 
loop_
 _symmetry_equiv_pos_as_xyz
 'x, y, z'
 '-x, -y, -z'
 
_cell_length_a    10.0851
_cell_length_b    12.4340
_cell_length_c    14.2414
_cell_angle_alpha 113.405
_cell_angle_beta  102.233
_cell_angle_gamma 101.194
 
_shelx_F_squared_multiplier     1.000
 
loop_
 _refln_index_h
 _refln_index_k
 _refln_index_l
 _refln_F_squared_calc
 _refln_F_squared_meas
 _refln_F_squared_sigma
 _refln_observed_status
   2   0   0    14772.38    14790.75    159.07 o
   3   0   0     3830.49     3665.74     41.72 o
   4   0   0      966.51      974.62     21.28 o
   5   0   0     2512.19     2460.04    162.94 o
   6   0   0      445.33      452.63     66.11 o
   7   0   0      574.47      611.96     86.60 o
   8   0   0       13.24       19.35     16.99 o
   9   0   0       68.38       44.90     25.81 o
  10   0   0       11.76       21.93     24.99 o
  11   0   0        4.51       -2.58     15.82 o
 -11   1   0        3.07        9.02     18.99 o
 -10   1   0        0.78      -12.07     18.42 o
  -9   1   0        0.26       -0.56      1.49 o
  -8   1   0        3.64        7.56     11.36 o
  -7   1   0      257.75      235.71     32.81 o
  -6   1   0       61.53       76.56      8.33 o
  -5   1   0      347.43      385.09     17.71 o
  -4   1   0        0.50        3.37      2.03 o
  -3   1   0     1534.20     1535.77     28.31 o
  -2   1   0       61.45       60.22      4.66 o
   2   1   0       12.07       10.11      1.78 o
   3   1   0      212.79      207.93     11.69 o
   4   1   0      212.80      273.54     15.21 o
   5   1   0       74.87       73.13      8.33 o
   6   1   0        1.59        2.25      1.64 o
   7   1   0       48.84       24.11     15.86 o
   8   1   0       62.46       57.45     28.97 o
   9   1   0       36.78        6.78     13.26 o
  10   1   0        6.31        2.79      8.69 o
 -11   2   0        0.00        6.38      7.06 o
 -10   2   0        0.70        2.09      7.76 o
  -9   2   0        1.50       -2.54      2.54 o
  -8   2   0        6.19       -3.38     13.57 o
  -7   2   0       12.32        8.85      1.74 o
  -6   2   0      712.55      733.16     30.54 o
  -5   2   0      257.55      272.49     18.01 o
  -4   2   0      985.14      897.30     20.42 o
  -3   2   0     2122.26     2157.49     35.67 o
  -2   2   0    11604.58    11560.90    104.57 o
  -1   2   0    10515.13    10435.33     73.89 o
   0   2   0     3740.78     3597.38     38.84 o
   1   2   0     1123.62     1065.76     31.62 o
   2   2   0      134.54      142.51     12.26 o
   3   2   0       75.11       74.64      7.79 o
   4   2   0      122.49      143.87     13.33 o
   5   2   0        3.92        6.78      3.01 o
   6   2   0        4.32        7.48      3.10 o
   7   2   0        0.01        0.91      9.91 o
   8   2   0       32.50       18.95     10.78 o
   9   2   0       26.41       17.14     16.16 o
  10   2   0        0.08        6.69     16.64 o
 -11   3   0        0.00       -2.16     11.34 o
 -10   3   0        3.23        9.35     15.42 o
  -9   3   0        2.39        2.71      3.44 o
  -8   3   0       37.77       46.75      7.39 o
  -7   3   0       69.36       73.59      9.04 o
  -6   3   0       62.18       57.58      7.61 o
  -5   3   0        0.39        2.91      2.06 o
  -4   3   0      237.91      227.02     14.56 o
  -3   3   0      144.53      147.82     10.05 o
  -2   3   0     5230.85     5020.27     60.00 o
  -1   3   0    10216.72    10266.78     88.51 o
   0   3   0        4.16        3.27      2.21 o
   1   3   0      508.33      510.34     16.85 o
   2   3   0      730.60      689.56     27.75 o
   3   3   0       76.84       70.03      6.92 o
   4   3   0      986.91      979.64     34.75 o
   5   3   0        0.11        2.12      2.51 o
   6   3   0        6.82        1.23      4.13 o
   7   3   0        1.57       15.77     13.19 o
   8   3   0        8.61       -0.79     13.28 o
   9   3   0        6.34        4.89      7.81 o
  10   3   0        4.40        0.79     12.18 o
 -11   4   0        2.90       -1.15     22.37 o
 -10   4   0        0.02      -19.59     27.86 o
  -9   4   0       23.95       23.11     16.76 o
  -8   4   0      105.45      106.33     19.00 o
  -7   4   0       95.91       99.12     18.16 o
  -6   4   0       61.17       64.67     11.37 o
  -5   4   0      167.16      174.62     16.32 o
  -4   4   0     1906.40     2047.65     53.16 o
  -3   4   0        8.86        6.21      2.34 o
  -2   4   0       59.93       47.04      8.15 o
  -1   4   0       77.12       71.11      9.50 o
   0   4   0       65.80       75.78      8.06 o
   1   4   0       59.38       52.25      5.95 o
   2   4   0        0.08        3.53      2.51 o
   3   4   0      323.82      329.11     22.62 o
   4   4   0        0.25        1.23      3.37 o
   5   4   0      399.61      403.09     29.92 o
   6   4   0       43.22       54.43     15.08 o
   7   4   0        5.46       12.57     18.91 o
   8   4   0        1.19       -0.96     13.72 o
   9   4   0        1.35       12.16     22.36 o
 -11   5   0        0.27        4.32     17.41 o
 -10   5   0        0.84       -8.92     15.82 o
  -9   5   0       85.48      110.76     40.92 o
  -8   5   0      325.52      334.18     37.36 o
  -7   5   0        1.09        5.11      5.50 o
  -6   5   0      317.95      336.96     29.98 o
  -5   5   0       90.30      101.81     13.23 o
  -4   5   0      535.61      626.56     36.24 o
  -3   5   0     3950.59     3974.66     68.71 o
  -2   5   0      925.09     1023.85     46.21 o
  -1   5   0     3914.51     4086.53     73.81 o
   0   5   0      604.38      601.70     26.75 o
   1   5   0      135.84      130.32     16.76 o
   2   5   0        0.87        1.27      2.64 o
   3   5   0      346.30      296.18     21.11 o
   4   5   0        4.26        0.05      5.87 o
   5   5   0      137.86      145.06     20.00 o
   6   5   0        2.73        7.23      7.61 o
   7   5   0        1.92        0.06      4.48 o
   8   5   0       10.31        0.51     11.28 o
   9   5   0        0.57       -4.56     11.42 o
 -11   6   0       12.14       10.35     13.80 o
 -10   6   0        5.44       -0.22      5.89 o
  -9   6   0      191.02      222.84     33.49 o
  -8   6   0      115.57      139.74     26.70 o
  -7   6   0       50.61       28.41     18.72 o
  -6   6   0       22.66       32.10     10.50 o
  -5   6   0      588.35      611.90     40.33 o
  -4   6   0     1094.97     1110.65     45.29 o
  -3   6   0       28.88       37.58      8.42 o
  -2   6   0     1517.11     1639.15    112.58 o
  -1   6   0     1884.72     1903.54     62.69 o
   0   6   0      594.48      620.71     32.90 o
   1   6   0      213.28      214.91     28.73 o
   2   6   0      112.17      110.68     21.76 o
   3   6   0      247.17      239.85     18.10 o
   4   6   0       99.99       95.80     11.95 o
   5   6   0      164.26      172.10     23.91 o
   6   6   0       72.89       86.42     38.65 o
   7   6   0        2.52        9.66     18.62 o
   8   6   0        1.72       -2.30     17.72 o
 -11   7   0        7.92       -7.74     20.93 o
 -10   7   0       13.05       15.44     14.36 o
  -9   7   0       25.37       25.33      8.81 o
  -8   7   0       22.85       20.63      7.57 o
  -7   7   0      389.04      392.12     32.46 o
  -6   7   0       60.47       98.84     18.05 o
  -5   7   0      902.92      882.85     45.07 o
  -4   7   0       19.26        1.07      7.38 o
  -3   7   0      138.71      149.29     26.89 o
  -2   7   0      389.29      404.82     44.51 o
  -1   7   0      154.00      121.46     16.78 o
   0   7   0       52.48       35.19      7.94 o
   1   7   0       22.52       17.66      3.88 o
   2   7   0        1.72        4.69      4.93 o
   3   7   0        0.03       -1.68      1.99 o
   4   7   0      108.71       85.58     23.82 o
   5   7   0       18.21       35.87     12.62 o
   6   7   0        3.16        4.84     13.26 o
   7   7   0        0.12        3.10     10.94 o
 -11   8   0        0.77        2.63     16.46 o
 -10   8   0        6.45        4.15      7.16 o
  -9   8   0        3.79        3.54      8.00 o
  -8   8   0       90.73       96.13     29.07 o
  -7   8   0        6.06        6.86      7.68 o
  -6   8   0       22.76       29.38      9.70 o
  -5   8   0       15.16        7.86      2.99 o
  -4   8   0       67.82       61.76     13.36 o
  -3   8   0       25.90       50.86     17.66 o
  -2   8   0       69.72       69.70      6.96 o
  -1   8   0       10.12       11.34      7.01 o
   0   8   0      192.43      180.42     21.80 o
   1   8   0      208.44      223.98     32.79 o
   2   8   0        6.82       13.36      8.19 o
   3   8   0       88.57       99.72     24.53 o
   4   8   0       94.08       82.58     22.24 o
   5   8   0       25.60       17.10     10.01 o
   6   8   0        0.55       -1.40      5.04 o
 -10   9   0        4.88      -15.26     49.21 o
  -9   9   0        0.42        4.73      8.17 o
  -8   9   0        0.99       -7.17      9.52 o
  -7   9   0       74.67       47.34     20.49 o
  -6   9   0        0.08       -0.61      3.70 o
  -5   9   0      182.74      177.78     25.00 o
  -4   9   0       73.62       93.74     20.31 o
  -3   9   0        0.42       -2.87     37.30 o
  -2   9   0       12.02        4.90     14.62 o
  -1   9   0       24.78       42.26     22.26 o
   0   9   0      113.21      124.89     31.97 o
   1   9   0       53.94       52.71     13.97 o
   2   9   0      192.41      191.57     34.81 o
   3   9   0        8.12       -8.73     10.16 o
   4   9   0       69.06       54.44     19.00 o
   5   9   0       18.43       42.89     19.93 o
 -10  10   0        1.30       -9.96     25.06 o
  -9  10   0        2.15        0.51      9.15 o
  -8  10   0        1.89        1.18     11.06 o
  -7  10   0       12.67       16.90      8.86 o
  -6  10   0       41.74       41.53     13.56 o
  -5  10   0      189.12      197.23     27.47 o
  -4  10   0        0.01       -0.53      4.22 o
  -3  10   0       47.96       23.85     21.99 o
  -2  10   0        0.80        9.90     22.26 o
  -1  10   0        5.10        4.19     13.82 o
   0  10   0      113.32      119.91     32.04 o
   1  10   0        4.59        1.86      9.61 o
   2  10   0       80.22       77.73     24.46 o
   3  10   0        8.61        3.28      2.53 o
   4  10   0        0.15        0.81      2.70 o
  -9  11   0        0.12       12.51     13.25 o
  -8  11   0        1.70       -0.59      8.43 o
  -7  11   0        9.90       12.98     18.21 o
  -6  11   0        0.29        6.09     16.85 o
  -5  11   0       48.34       93.70     39.54 o
  -4  11   0        6.44       -6.15     16.91 o
  -3  11   0       37.09       64.76     23.34 o
  -2  11   0        4.66       12.14     11.75 o
  -1  11   0       25.15       45.84     30.11 o
   0  11   0       46.15       69.73     24.82 o
   1  11   0        1.49       -9.96     10.58 o
   2  11   0        0.78       -2.59      5.62 o
   3  11   0        4.06        5.15      7.29 o
  -8  12   0       26.52       38.20     19.66 o
  -7  12   0        0.03        3.75     33.14 o
  -6  12   0        0.16       18.48     47.43 o
  -5  12   0        0.44      -21.14     23.29 o
  -4  12   0       10.64       10.48      8.95 o
  -3  12   0        9.04        5.17     13.86 o
  -2  12   0       11.40       29.14     14.86 o
  -1  12   0       12.46        6.50     25.58 o
   0  12   0        8.64        5.94     10.07 o
   1  12   0       11.96       18.01     13.35 o
  -6  13   0        0.29      -16.74     30.05 o
  -5  13   0       12.70        5.94     11.00 o
  -4  13   0       19.32       23.99     17.29 o
  -3  13   0       96.39      162.99     43.52 o
  -2  13   0        0.60       11.72     15.35 o
  -1  13   0       39.44       38.85     27.27 o
   0 -13   1        1.43       -7.30      7.89 o
   1 -13   1        2.10       -1.57      4.41 o
   2 -13   1       23.40       35.00     37.69 o
   3 -13   1       35.29       69.13     29.86 o
   4 -13   1        3.80        0.28      8.05 o
   5 -13   1       26.20        5.97     36.71 o
   6 -13   1        3.71       18.93     38.70 o
   7 -13   1        3.87        6.89     21.61 o
  -2 -12   1        0.45       -2.04      7.09 o
  -1 -12   1       50.66       62.34     23.17 o
   0 -12   1        0.81       -6.57      7.55 o
   1 -12   1       39.61       46.42     20.18 o
   2 -12   1        3.60        9.67      9.93 o
   3 -12   1       30.69       12.26     16.68 o
   4 -12   1      137.59      139.54     35.41 o
   5 -12   1        8.66       10.99     59.84 o
   6 -12   1        2.92        6.18     23.15 o
   7 -12   1        9.29       17.65      9.13 o
   8 -12   1       10.60       10.18     14.93 o
  -4 -11   1        3.87        7.48      7.89 o
  -3 -11   1        0.41        0.55      2.94 o
  -2 -11   1        3.03        1.23      7.97 o
  -1 -11   1        6.94       18.57     12.40 o
   0 -11   1       25.87       37.42     20.11 o
   1 -11   1        4.47        8.19     29.08 o
   2 -11   1       40.02       47.37     20.32 o
   3 -11   1       86.54       43.84     33.86 o
   4 -11   1        1.86       -4.16      4.91 o
   5 -11   1        0.31       -4.10      5.58 o
   6 -11   1       17.03       10.10      4.99 o
   7 -11   1        4.13        2.27      7.98 o
   8 -11   1       26.95       25.79     14.87 o
   9 -11   1        0.12        3.35     10.30 o
  -5 -10   1       10.01        4.72     14.83 o
  -4 -10   1       27.93        9.15      7.83 o
  -3 -10   1       17.78       13.64     10.22 o
  -2 -10   1       68.09       80.21     23.13 o
  -1 -10   1        3.34       -8.96     13.76 o
   0 -10   1       45.19       52.90     29.03 o
   1 -10   1      175.73      243.86     43.19 o
   2 -10   1      173.21      177.45     34.23 o
   3 -10   1        1.67      -21.73     24.63 o
   4 -10   1        0.21       -8.40     12.85 o
   5 -10   1       12.06       13.38     10.17 o
   6 -10   1       37.40       35.98     10.80 o
   7 -10   1       20.76        8.89      8.86 o
   8 -10   1       21.12       25.70     12.16 o
   9 -10   1       19.07        8.20     11.24 o
  10 -10   1        1.96       -1.34     23.07 o
  -6  -9   1        3.75        9.45     19.02 o
  -5  -9   1        6.82       15.99     12.57 o
  -4  -9   1       47.47       40.23     12.24 o
  -3  -9   1        3.17        0.81      6.50 o
  -2  -9   1       28.44       27.68     12.01 o
  -1  -9   1       36.60       30.18     15.94 o
   0  -9   1        5.00       14.52     13.06 o
   1  -9   1       57.88       58.64     21.32 o
   2  -9   1        8.56      -11.21     26.59 o
   3  -9   1       68.78       71.46     38.12 o
   4  -9   1       88.45      100.87     18.44 o
   5  -9   1       47.34       26.01     11.90 o
   6  -9   1        2.51       -3.02      7.95 o
   7  -9   1       37.06       31.20     15.41 o
   8  -9   1        5.42       18.05     11.18 o
   9  -9   1        7.76        9.37      8.97 o
  10  -9   1        2.36        2.10     11.88 o
  -7  -8   1        7.20        3.38      4.58 o
  -6  -8   1       24.55       23.96     22.55 o
  -5  -8   1       48.56       73.20     22.70 o
  -4  -8   1        0.73       -3.00      6.37 o
  -3  -8   1       56.22       53.45     16.95 o
  -2  -8   1        1.99        6.96      5.07 o
  -1  -8   1       16.29        7.61      5.09 o
   0  -8   1      130.94      129.86     20.60 o
   1  -8   1      238.81      230.45     34.02 o
   2  -8   1        6.72       29.69     27.94 o
   3  -8   1      359.99      356.65     43.64 o
   4  -8   1      102.09       96.41     16.20 o
   5  -8   1      231.56      213.65     21.62 o
   6  -8   1       56.51       40.06     11.10 o
   7  -8   1       27.25       16.07      7.42 o
   8  -8   1       15.14        9.34      3.36 o
   9  -8   1       20.08       13.30     10.86 o
  10  -8   1        0.57       -4.49     14.56 o
  11  -8   1        0.79       -3.68     11.07 o
  -8  -7   1        0.74       -0.23     13.42 o
  -7  -7   1        0.13       -6.83     11.87 o
  -6  -7   1        9.18        7.79      7.38 o
  -5  -7   1       12.93       16.24      9.47 o
  -4  -7   1      399.24      421.36     27.24 o
  -3  -7   1       15.42       23.59      6.51 o
  -2  -7   1      145.48      158.72     16.81 o
  -1  -7   1       16.30       23.97      9.32 o
   0  -7   1      243.57      296.21     25.67 o
   1  -7   1      159.03      134.56     15.53 o
   2  -7   1        5.36        6.40     10.58 o
   3  -7   1      514.19      507.98     46.25 o
   4  -7   1       33.91       35.48     10.51 o
   5  -7   1      191.67      234.51     25.44 o
   6  -7   1        2.37        3.96      5.06 o
   7  -7   1       50.22       52.68     10.86 o
   8  -7   1       21.68       21.55      6.01 o
   9  -7   1       88.57       73.66     33.39 o
  10  -7   1        1.97       -1.71      8.23 o
  11  -7   1        2.90        4.88     16.55 o
  -8  -6   1        1.43      -11.52     17.35 o
  -7  -6   1       60.32       81.01     35.75 o
  -6  -6   1      114.75      119.16     25.02 o
  -5  -6   1       29.51       54.49     13.47 o
  -4  -6   1        2.27       -0.09      5.54 o
  -3  -6   1      236.95      249.27     19.05 o
  -2  -6   1       44.81       57.74      8.77 o
  -1  -6   1       27.01       36.78      6.48 o
   0  -6   1        1.12       -1.36      5.52 o
   1  -6   1        1.24        3.25      6.11 o
   2  -6   1      170.83      165.92     18.70 o
   3  -6   1      734.05      749.12     41.07 o
   4  -6   1        2.65        1.80      3.48 o
   5  -6   1     1126.76     1122.14     46.80 o
   6  -6   1       31.23       26.84      6.00 o
   7  -6   1        3.75        1.39      8.15 o
   8  -6   1      216.44      238.26     32.94 o
   9  -6   1        0.54        0.40     10.60 o
  10  -6   1       33.94       38.59     21.39 o
  11  -6   1        0.51        0.50     14.29 o
  -9  -5   1        0.10      -12.69     23.76 o
  -8  -5   1        3.71        1.54      3.62 o
  -7  -5   1       13.24       10.42     14.29 o
  -6  -5   1        2.29       10.46     10.32 o
  -5  -5   1      181.11      167.73     26.68 o
  -4  -5   1       35.11       41.18      8.89 o
  -3  -5   1       81.27       86.73     11.80 o
  -2  -5   1      138.19      117.40     11.41 o
  -1  -5   1       22.84       23.58      6.46 o
   0  -5   1      201.64      194.39     14.44 o
   1  -5   1       85.69       69.13     10.46 o
   2  -5   1      303.50      281.42     18.40 o
   3  -5   1     1793.39     1859.78     50.31 o
   4  -5   1      142.60      153.95     14.93 o
   5  -5   1      342.16      380.14     29.73 o
   6  -5   1      139.87      145.87     18.99 o
   7  -5   1       73.63       56.51     11.17 o
   8  -5   1        4.54        1.51      5.81 o
   9  -5   1       10.00       -4.12     20.82 o
  10  -5   1       37.55       23.74     19.91 o
  11  -5   1        0.00      -14.86     14.86 o
  -9  -4   1       47.12       61.16     34.68 o
  -8  -4   1       19.91        8.94     12.19 o
  -7  -4   1        0.30       -1.22      4.81 o
  -6  -4   1       14.73       20.79      8.29 o
  -5  -4   1       90.17       85.92     13.67 o
  -4  -4   1        1.97        2.39      3.91 o
  -3  -4   1      205.51      188.30     14.46 o
  -2  -4   1       17.20       16.48      4.69 o
  -1  -4   1       93.50       87.98      7.78 o
   0  -4   1     2371.81     2435.43     38.07 o
   1  -4   1       23.50       18.30      2.81 o
   2  -4   1     1213.57     1272.42     32.23 o
   3  -4   1      843.34      847.35     25.58 o
   4  -4   1      955.41      945.44     35.09 o
   5  -4   1      199.78      210.28     17.51 o
   6  -4   1       24.78       30.55      6.82 o
   7  -4   1      481.23      435.77     41.14 o
   8  -4   1       19.68       16.48      4.74 o
   9  -4   1        0.66        8.40     13.09 o
  10  -4   1        9.61       29.38     22.28 o
  11  -4   1        2.16       -4.46     14.33 o
 -10  -3   1        0.15       -4.69      9.54 o
  -9  -3   1        4.93        0.96      7.75 o
  -8  -3   1       31.63       21.46     14.33 o
  -7  -3   1        8.32        6.83      7.52 o
  -6  -3   1       13.58       17.50      2.97 o
  -5  -3   1        1.06        2.27      2.31 o
  -4  -3   1        0.53       -0.03      3.04 o
  -3  -3   1       42.40       48.87      7.37 o
  -2  -3   1       83.88       81.96      8.50 o
  -1  -3   1      622.93      601.77     16.90 o
   0  -3   1      843.81      822.09     18.79 o
   1  -3   1        0.01        0.71      3.64 o
   2  -3   1     1731.32     1705.50     32.94 o
   3  -3   1       50.60       52.33      6.15 o
   4  -3   1      290.90      298.52     16.32 o
   5  -3   1        0.52        2.86      3.34 o
   6  -3   1       42.17       39.76      6.71 o
   7  -3   1        4.88        4.29      3.77 o
   8  -3   1        8.30        8.05      9.78 o
   9  -3   1        2.54       -0.05      7.51 o
  10  -3   1        3.63        3.90      8.11 o
  11  -3   1        1.40      -13.09     13.09 o
 -10  -2   1        0.62       -7.84      7.84 o
  -9  -2   1        6.27       -3.22      9.67 o
  -8  -2   1       49.90       45.57     25.82 o
  -7  -2   1        0.00        2.25      5.34 o
  -6  -2   1       30.49       37.04      7.57 o
  -5  -2   1        8.96       10.48      3.19 o
  -4  -2   1       32.63       33.48      6.96 o
  -3  -2   1     1312.92     1415.80     37.37 o
  -2  -2   1      196.82      189.86     12.38 o
  -1  -2   1      927.19      933.69     22.12 o
   0  -2   1      963.94      901.94     33.05 o
   1  -2   1      185.23      172.37      7.68 o
   2  -2   1      423.08      398.44     14.09 o
   3  -2   1      139.69      157.09      8.94 o
   4  -2   1      126.56      134.12      9.81 o
   5  -2   1      150.66      165.23     11.80 o
   6  -2   1        9.38        6.16      3.20 o
   7  -2   1       80.91       81.96     10.77 o
   8  -2   1       41.09       36.27     21.86 o
   9  -2   1        3.99       11.34     14.83 o
  10  -2   1       10.17      -10.27     14.61 o
  11  -2   1        1.51       -0.68     11.67 o
 -11  -1   1        0.90       16.67     24.32 o
 -10  -1   1        1.49       -0.80      0.80 o
  -9  -1   1       31.66       16.80     18.50 o
  -8  -1   1       44.49       57.46     30.50 o
  -7  -1   1       46.74       54.74      8.17 o
  -6  -1   1      232.92      249.81     18.25 o
  -5  -1   1      142.79      146.42     11.30 o
  -4  -1   1     2411.78     2508.43     44.91 o
  -3  -1   1     1957.72     1949.55     39.99 o
  -2  -1   1      498.92      478.82     17.25 o
   2  -1   1    14752.98    15110.65    159.69 o
   3  -1   1     2253.50     2208.09     55.30 o
   4  -1   1     2085.65     2044.29    112.86 o
   5  -1   1      397.47      460.69     60.73 o
   6  -1   1      160.35      143.33     38.45 o
   7  -1   1        1.37        7.23     10.39 o
   8  -1   1       88.80      119.51     42.25 o
   9  -1   1       11.92       13.53     19.36 o
  10  -1   1        0.01       -7.12     14.22 o
  11  -1   1       23.45       30.34     23.76 o
 -11   0   1        1.65        6.46     17.52 o
 -10   0   1        9.58        5.07      9.70 o
  -9   0   1       25.72       14.55     15.92 o
  -8   0   1       13.56       12.52      5.50 o
  -7   0   1       18.30       11.78      2.92 o
  -6   0   1       30.36       30.78      4.58 o
  -5   0   1     2385.30     2362.30     54.97 o
  -4   0   1       39.63       62.86      8.32 o
  -3   0   1     1631.05     1611.81     35.24 o
  -2   0   1     2174.46     2104.96     35.22 o
   2   0   1    11401.90    11857.68    156.83 o
   3   0   1       28.47       21.34      6.10 o
   4   0   1      189.66      187.33     34.96 o
   5   0   1     1421.16     1529.51    116.37 o
   6   0   1       15.00        6.99      8.83 o
   7   0   1        3.59        3.12      1.94 o
   8   0   1       27.69       23.75     19.16 o
   9   0   1       17.28       16.55     13.69 o
  10   0   1        0.04        0.28     12.46 o
 -11   1   1        0.18        9.18     17.19 o
 -10   1   1        2.36       -2.43      2.43 o
  -9   1   1       76.86       72.36     19.74 o
  -8   1   1        3.70        3.25      1.36 o
  -7   1   1       38.94       44.31      8.09 o
  -6   1   1       56.34       49.76      8.00 o
  -5   1   1        2.81        0.63      1.78 o
  -4   1   1      195.21      175.09     10.65 o
  -3   1   1     1094.01     1133.55     24.16 o
  -2   1   1      560.13      501.63     15.08 o
   1   1   1      442.76      448.16     17.70 o
   2   1   1     4121.25     4126.13     50.50 o
   3   1   1       30.55       37.90      4.02 o
   4   1   1      904.29      918.78     25.36 o
   5   1   1       40.54       45.70      7.59 o
   6   1   1       53.26       28.26     15.90 o
   7   1   1        1.29       -3.09     10.51 o
   8   1   1        0.83       10.94     13.53 o
   9   1   1       75.00       56.63     31.63 o
  10   1   1        5.93        1.00      6.43 o
 -11   2   1        0.97       10.47     24.15 o
 -10   2   1        2.07        1.28      9.21 o
  -9   2   1       22.96       24.65     10.12 o
  -8   2   1       24.69       14.04      4.90 o
  -7   2   1        3.19        7.67      2.42 o
  -6   2   1        0.00       -0.69      1.98 o
  -5   2   1      277.85      276.80     16.71 o
  -4   2   1      910.85      950.13     26.35 o
  -3   2   1      193.70      191.55     10.08 o
  -2   2   1     1134.41     1082.79     21.39 o
  -1   2   1      281.22      296.31     14.33 o
   0   2   1        0.76       -1.95      2.53 o
   1   2   1      379.63      353.81     17.40 o
   2   2   1        1.82        5.26      3.25 o
   3   2   1        0.19        0.44      1.84 o
   4   2   1        9.64       10.19      3.25 o
   5   2   1        4.80        3.74      2.57 o
   6   2   1       95.14      114.77     10.84 o
   7   2   1       15.33       -8.18     11.04 o
   8   2   1        6.83       -1.45      9.27 o
   9   2   1        1.79       -0.62      6.33 o
  10   2   1        1.20       13.15     16.29 o
 -11   3   1        1.52       -3.49     15.43 o
 -10   3   1       17.48        3.07     15.34 o
  -9   3   1        4.05        7.87      4.12 o
  -8   3   1        8.94        7.01      4.29 o
  -7   3   1       58.04       72.59      9.51 o
  -6   3   1      137.69      153.50     17.50 o
  -5   3   1       33.13       36.15      6.99 o
  -4   3   1      333.66      308.62     15.08 o
  -3   3   1        7.24        8.16      1.48 o
  -2   3   1    10008.76     9899.11     81.41 o
  -1   3   1      234.96      194.92     19.20 o
   0   3   1     1526.79     1493.16     42.70 o
   1   3   1        0.06        3.58      4.75 o
   2   3   1       21.83       26.59      5.68 o
   3   3   1     1240.69     1337.06     47.94 o
   4   3   1        3.40        3.06      2.68 o
   5   3   1      180.08      194.94     18.55 o
   6   3   1       70.34       92.70     16.41 o
   7   3   1       14.44       23.76     17.75 o
   8   3   1        0.11      -11.20     15.63 o
   9   3   1        5.15       10.62      7.37 o
 -11   4   1        1.56      -12.81     12.81 o
 -10   4   1        3.72       -9.41     19.67 o
  -9   4   1       17.45        4.67     13.52 o
  -8   4   1        0.00        0.61      6.66 o
  -7   4   1        5.46        2.75      7.08 o
  -6   4   1        6.38        1.56      8.23 o
  -5   4   1       11.62       10.58      2.61 o
  -4   4   1      471.71      506.44     24.06 o
  -3   4   1      200.07      212.52     13.66 o
  -2   4   1     1619.68     1750.35     36.70 o
  -1   4   1       40.50       38.72      7.58 o
   0   4   1       65.35       60.96      6.56 o
   1   4   1      832.74      879.76     37.12 o
   2   4   1       77.01       78.16     13.20 o
   3   4   1      511.32      535.59     34.39 o
   4   4   1       25.99       29.19      7.65 o
   5   4   1      129.43      118.60     14.00 o
   6   4   1       14.33       18.64      8.51 o
   7   4   1        0.05       -5.18     11.99 o
   8   4   1       20.82        6.58      9.99 o
   9   4   1        6.75        7.06      3.50 o
 -11   5   1        0.24        5.49      5.77 o
 -10   5   1        0.10        6.45      8.89 o
  -9   5   1       19.23       21.79     10.91 o
  -8   5   1      118.95      152.50     27.08 o
  -7   5   1      113.38      114.29     23.52 o
  -6   5   1       86.85       81.24     15.80 o
  -5   5   1      944.63      927.68     32.84 o
  -4   5   1      110.89      115.33     13.05 o
  -3   5   1     1981.07     2008.91     61.17 o
  -2   5   1     1021.47     1096.71     64.19 o
  -1   5   1      322.74      305.23     34.71 o
   0   5   1     2120.82     2112.84     52.48 o
   1   5   1       69.09       65.04     17.47 o
   2   5   1      125.16      107.25     27.52 o
   3   5   1      351.81      361.96     39.02 o
   4   5   1        4.46        7.74      8.44 o
   5   5   1        5.20        8.30      5.91 o
   6   5   1       57.44       39.42     23.87 o
   7   5   1        3.80        3.46      6.73 o
   8   5   1        5.69       16.07     13.45 o
 -11   6   1       10.70       13.13     15.56 o
 -10   6   1       66.88       75.69     36.25 o
  -9   6   1      180.22      199.94     33.26 o
  -8   6   1        4.22        7.24      7.65 o
  -7   6   1       78.46       92.58     17.91 o
  -6   6   1      427.20      390.21     21.48 o
  -5   6   1       65.14       57.76     16.57 o
  -4   6   1       85.67       93.15     13.33 o
  -3   6   1        2.84       15.88      7.83 o
  -2   6   1      257.05      250.19     32.42 o
  -1   6   1        1.64        1.96      5.28 o
   0   6   1     2177.55     2251.97     59.45 o
   1   6   1      567.74      554.23     49.87 o
   2   6   1      512.01      441.56     62.65 o
   3   6   1        9.00       25.13     13.69 o
   4   6   1       41.72       27.08     12.72 o
   5   6   1       90.48       84.93     16.99 o
   6   6   1        2.98       17.71     19.83 o
   7   6   1       11.93        9.27      6.64 o
 -11   7   1        2.02       -7.41     13.01 o
 -10   7   1        2.29        2.71     16.14 o
  -9   7   1      120.87      131.95     24.44 o
  -8   7   1       55.38       69.27     17.36 o
  -7   7   1      113.14       91.47     16.98 o
  -6   7   1      559.95      609.82     28.86 o
  -5   7   1      227.15      239.17     23.81 o
  -4   7   1        0.00        3.68      6.63 o
  -3   7   1       17.06        4.31      8.18 o
  -2   7   1       49.97       52.92     14.01 o
  -1   7   1        0.16       -1.24      2.35 o
   0   7   1       55.23       61.39     12.15 o
   1   7   1        0.87       -4.52      9.82 o
   2   7   1       54.70       44.28     18.15 o
   3   7   1       13.18       31.84     14.96 o
   4   7   1       96.09      107.46     24.73 o
   5   7   1       35.16       27.62     10.20 o
   6   7   1        0.04       18.13     22.09 o
   7   7   1        0.69        9.76     10.05 o
 -11   8   1        1.33       -1.70      6.94 o
 -10   8   1        6.74       -7.87     20.01 o
  -9   8   1        3.89        2.35      8.42 o
  -8   8   1       80.44       51.02     18.16 o
  -7   8   1        3.59        0.99     12.66 o
  -6   8   1       44.78       68.41     14.27 o
  -5   8   1       88.69      102.42     18.83 o
  -4   8   1       35.98       27.44      8.64 o
  -3   8   1      458.06      414.44     31.60 o
  -2   8   1        2.13        3.70      9.29 o
  -1   8   1        0.62       15.08      8.37 o
   0   8   1      156.23      159.28     32.82 o
   1   8   1       14.95        8.68     13.27 o
   2   8   1      141.37      142.46     29.79 o
   3   8   1       82.97      101.59     25.27 o
   4   8   1        0.70        1.86      5.27 o
   5   8   1        7.07        9.49     11.45 o
   6   8   1        3.35        7.95     14.01 o
 -10   9   1       31.54        5.42     36.74 o
  -9   9   1        2.42        6.50     10.27 o
  -8   9   1        2.24        5.66      3.61 o
  -7   9   1       42.36       40.16     14.47 o
  -6   9   1      121.79      151.46     25.13 o
  -5   9   1       19.64       29.40     10.01 o
  -4   9   1       53.26       42.46      9.75 o
  -3   9   1      346.97      338.50     30.46 o
  -2   9   1        3.25       11.71     27.20 o
  -1   9   1      205.51      231.81     41.56 o
   0   9   1      172.43      229.23     40.65 o
   1   9   1       26.82       10.85     22.20 o
   2   9   1        6.02       11.93     18.72 o
   3   9   1      154.64      144.26     33.47 o
   4   9   1      140.75      138.44     32.31 o
   5   9   1        6.15      -10.25     14.98 o
 -10  10   1        4.30       -4.18     16.72 o
  -9  10   1        4.98        0.87      7.11 o
  -8  10   1       54.22       78.28     26.75 o
  -7  10   1       27.73       46.26     21.73 o
  -6  10   1        0.18        5.13     16.00 o
  -5  10   1       16.09        7.07      7.38 o
  -4  10   1      148.70      128.54     18.98 o
  -3  10   1      173.93      183.99     38.17 o
  -2  10   1       33.51       52.38     38.11 o
  -1  10   1        3.25        3.09     19.27 o
   0  10   1       31.69       31.90     15.56 o
   1  10   1        2.44       -5.63     27.83 o
   2  10   1        0.19        4.24     14.01 o
   3  10   1        1.84       -0.35      8.23 o
   4  10   1        0.44        0.55      4.18 o
  -9  11   1        9.23       11.75     11.84 o
  -8  11   1        0.03       16.27     15.52 o
  -7  11   1        0.83       21.77     21.52 o
  -6  11   1       59.41       73.10     41.08 o
  -5  11   1        9.42       -4.96     47.93 o
  -4  11   1       99.90       64.08     25.15 o
  -3  11   1        0.30        3.46      6.00 o
  -2  11   1        8.42       23.58     20.59 o
  -1  11   1       14.09        9.94     10.95 o
   0  11   1        1.06        1.47      9.27 o
   1  11   1       64.74       44.59     17.30 o
   2  11   1        0.03       -2.41      7.20 o
  -8  12   1        4.22       22.69     34.67 o
  -7  12   1       39.18       64.77     29.86 o
  -6  12   1       31.79       24.48     29.32 o
  -5  12   1        2.61      -12.30     27.45 o
  -4  12   1        8.87        2.24     15.11 o
  -3  12   1        1.03       16.13     31.92 o
  -2  12   1       12.10       11.55     19.82 o
  -1  12   1       24.72       43.12     22.99 o
   0  12   1        0.14      -11.25     12.46 o
   1  12   1       28.48       19.68     23.05 o
  -5  13   1       80.31       74.55     30.65 o
  -4  13   1       21.22       28.40     17.05 o
  -3  13   1        1.51       20.83     24.22 o
  -2  13   1        7.26        8.04     16.71 o
   2 -14   2       40.22       48.46     31.88 o
   3 -14   2        2.08        7.72     10.53 o
   4 -14   2       12.60        1.88      2.79 o
   5 -14   2        4.73       -4.58     28.45 o
  -1 -13   2        8.29       18.68     19.90 o
   0 -13   2       22.54       33.52     26.97 o
   1 -13   2       21.14       30.45     26.37 o
   2 -13   2        0.19       31.49     27.17 o
   3 -13   2        0.03       14.97     16.79 o
   4 -13   2       15.70        0.97     40.53 o
   5 -13   2       13.50       31.06     33.67 o
   6 -13   2       19.35       36.15     19.62 o
   7 -13   2        0.87       -1.84     13.03 o
  -3 -12   2        8.37        9.05      6.55 o
  -2 -12   2        0.45        2.75      4.99 o
  -1 -12   2        5.91        0.61      8.79 o
   0 -12   2       37.64       38.41     26.78 o
   1 -12   2       83.60      119.92     33.16 o
   2 -12   2        7.50       12.71     13.22 o
   3 -12   2        1.46      -10.88     11.32 o
   4 -12   2       23.71       41.34     64.16 o
   5 -12   2        5.06        4.75      8.31 o
   6 -12   2       59.55       63.26     17.01 o
   7 -12   2        0.80       -5.04      5.04 o
   8 -12   2        0.83        5.85     11.17 o
  -4 -11   2       16.15       22.84     10.57 o
  -3 -11   2        0.44       -5.68      6.57 o
  -2 -11   2        0.77        4.20      7.72 o
  -1 -11   2       27.36       35.89      8.99 o
   0 -11   2      188.19      234.47     41.51 o
   1 -11   2      112.48      120.53     32.54 o
   2 -11   2       38.76       31.43     15.23 o
   3 -11   2      339.26      356.09     52.33 o
   4 -11   2       44.73       53.52     21.08 o
   5 -11   2       12.42        5.82      4.11 o
   6 -11   2        2.13       -6.53      7.67 o
   7 -11   2       13.93       15.70     10.93 o
   8 -11   2       19.48       14.87     13.60 o
   9 -11   2        0.30        2.89     13.07 o
  -5 -10   2        0.08       -0.96      7.24 o
  -4 -10   2        0.86       -3.51      4.78 o
  -3 -10   2       10.07        6.14      4.41 o
  -2 -10   2       48.01       50.96     17.55 o
  -1 -10   2      152.01      155.49     28.91 o
   0 -10   2       43.92       79.83     41.65 o
   1 -10   2        0.09       -2.63     13.20 o
   2 -10   2        1.86      -12.55     31.08 o
   3 -10   2       15.34       19.32     34.02 o
   4 -10   2       15.40       21.07     15.00 o
   5 -10   2        2.28       -2.51      6.97 o
   6 -10   2        0.01       -7.62      8.04 o
   7 -10   2        9.62       12.08      6.91 o
   8 -10   2        0.13       10.29      9.95 o
   9 -10   2        1.68        5.89     17.62 o
  10 -10   2        1.16       -5.75      6.83 o
  -6  -9   2       28.95       34.43     28.63 o
  -5  -9   2       20.65       25.64     19.73 o
  -4  -9   2      128.99      151.45     25.97 o
  -3  -9   2      278.69      304.36     34.71 o
  -2  -9   2       21.59       13.10     10.14 o
  -1  -9   2        5.32        2.73      5.82 o
   0  -9   2       31.73       45.98     19.64 o
   1  -9   2      116.03      125.59     23.59 o
   2  -9   2      147.97      191.98     34.94 o
   3  -9   2      273.02      316.06     41.60 o
   4  -9   2        4.17       -3.70     10.51 o
   5  -9   2      204.38      162.87     22.49 o
   6  -9   2      108.37       98.68     18.09 o
   7  -9   2        0.07        3.67      3.10 o
   8  -9   2       14.05       13.56      7.96 o
   9  -9   2        1.47        7.78      9.20 o
  10  -9   2        4.87        7.68     16.00 o
  -7  -8   2        0.04       -9.94     20.52 o
  -6  -8   2       21.83       27.57     14.40 o
  -5  -8   2       47.01       63.44     19.66 o
  -4  -8   2      239.63      273.25     24.05 o
  -3  -8   2      119.93      142.74     16.62 o
  -2  -8   2      368.91      390.03     26.16 o
  -1  -8   2       55.59       46.15      7.58 o
   0  -8   2       72.21       76.84     14.36 o
   1  -8   2      136.33       95.81     24.54 o
   2  -8   2       24.98       30.86     13.17 o
   3  -8   2      112.60       87.60     24.70 o
   4  -8   2      588.26      603.63     52.10 o
   5  -8   2      628.53      671.88     29.70 o
   6  -8   2        3.97        5.39      6.08 o
   7  -8   2      200.10      242.75     25.83 o
   8  -8   2        7.36       11.56      8.82 o
   9  -8   2       33.62       21.66     18.71 o
  10  -8   2        0.28        5.78     10.45 o
  -8  -7   2        0.03       -8.57     12.69 o
  -7  -7   2        0.05       -8.44     17.49 o
  -6  -7   2        7.15        4.52      7.27 o
  -5  -7   2       20.63       17.79      7.69 o
  -4  -7   2      139.39      154.50     17.04 o
  -3  -7   2      109.80      117.59     12.21 o
  -2  -7   2      149.64      158.31     16.00 o
  -1  -7   2     2079.83     2134.83     55.74 o
   0  -7   2      882.65      955.00     46.30 o
   1  -7   2      232.42      302.74     34.57 o
   2  -7   2      130.86      125.81     16.55 o
   3  -7   2       10.39        7.84      3.67 o
   4  -7   2       21.76       14.07      6.65 o
   5  -7   2        0.21       -0.03      2.85 o
   6  -7   2      173.25      204.91     21.65 o
   7  -7   2       90.66       89.93     14.68 o
   8  -7   2      179.02      186.08     26.12 o
   9  -7   2       46.00       46.94     24.09 o
  10  -7   2        3.04        2.91      6.59 o
  11  -7   2        0.07       13.80     17.12 o
  -9  -6   2        7.95        6.94     14.37 o
  -8  -6   2        0.62       -6.78     13.76 o
  -7  -6   2       37.25       28.59     19.35 o
  -6  -6   2       12.81        2.93      9.87 o
  -5  -6   2       73.73       66.28     16.25 o
  -4  -6   2        2.33        6.97     10.40 o
  -3  -6   2        3.92        3.49      3.80 o
  -2  -6   2      255.00      266.06     18.92 o
  -1  -6   2       75.68       65.63      8.17 o
   0  -6   2      253.56      225.76     19.83 o
   1  -6   2      109.78       82.86     12.73 o
   2  -6   2        0.63        2.08      1.72 o
   3  -6   2      785.32      836.57     40.21 o
   4  -6   2      494.50      480.71     19.45 o
   5  -6   2       15.92       20.34      4.73 o
   6  -6   2       70.30       64.48     12.92 o
   7  -6   2       85.60      117.79     21.90 o
   8  -6   2      237.34      290.80     30.69 o
   9  -6   2       31.16       19.78     14.12 o
  10  -6   2       85.30      116.34     47.17 o
  11  -6   2        0.17      -10.29     22.52 o
  -9  -5   2       16.16       21.38     20.50 o
  -8  -5   2       93.95       83.99     37.85 o
  -7  -5   2        8.93       13.23     17.05 o
  -6  -5   2       69.16       76.72     20.49 o
  -5  -5   2      212.53      199.52     22.57 o
  -4  -5   2      109.03      112.21     16.66 o
  -3  -5   2      331.22      339.93     20.43 o
  -2  -5   2       42.32       46.74      6.50 o
  -1  -5   2     3166.32     3063.83     49.36 o
   0  -5   2        5.09        9.38      4.17 o
   1  -5   2      527.75      534.94     24.53 o
   2  -5   2      119.33      141.21     11.31 o
   3  -5   2      165.34      167.16     10.47 o
   4  -5   2       69.69       71.14      9.60 o
   5  -5   2        7.10        0.12      4.42 o
   6  -5   2      101.07      113.45     13.85 o
   7  -5   2        7.73        9.23      4.63 o
   8  -5   2      200.76      220.16     55.13 o
   9  -5   2        0.94       -0.65      5.79 o
  10  -5   2        0.24        8.44     11.38 o
  11  -5   2        6.91        5.33      1.36 o
 -10  -4   2        0.05       -7.58     14.67 o
  -9  -4   2       22.90       33.73     26.78 o
  -8  -4   2       46.59       40.03     25.52 o
  -7  -4   2       16.70       20.96      8.18 o
  -6  -4   2        0.28       12.26      8.76 o
  -5  -4   2       11.45        9.55      4.99 o
  -4  -4   2      734.99      793.47     41.41 o
  -3  -4   2       41.10       32.01      5.68 o
  -2  -4   2      706.48      741.29     23.35 o
  -1  -4   2        2.19        1.37      2.62 o
   0  -4   2      167.02      168.76     10.56 o
   1  -4   2      473.34      415.67     16.66 o
   2  -4   2     1120.02     1090.43     23.83 o
   3  -4   2      866.58      966.97     29.62 o
   4  -4   2      589.58      592.65     24.58 o
   5  -4   2        8.71        6.07      2.94 o
   6  -4   2        8.26       14.22      4.20 o
   7  -4   2       42.66       31.81      6.67 o
   8  -4   2      122.96      127.35     17.49 o
   9  -4   2       14.88       10.36     11.74 o
  10  -4   2        4.85        2.35     11.90 o
  11  -4   2        3.01        2.88     10.05 o
 -10  -3   2        3.11       24.77     18.94 o
  -9  -3   2       14.78       40.21     29.13 o
  -8  -3   2       15.90       10.38      9.57 o
  -7  -3   2       83.57       98.70     20.53 o
  -6  -3   2      143.11      132.81     16.42 o
  -5  -3   2       26.70       34.96      8.75 o
  -4  -3   2       58.78       52.14      9.74 o
  -3  -3   2      441.39      481.20     24.10 o
  -2  -3   2     1043.76     1067.33     26.05 o
  -1  -3   2     1177.17     1282.29     28.74 o
   0  -3   2        0.56        2.24      0.82 o
   1  -3   2      504.01      507.81     12.40 o
   2  -3   2       17.16       13.31      2.30 o
   3  -3   2      367.57      362.89     13.02 o
   4  -3   2     1045.14     1089.63     32.33 o
   5  -3   2       29.54       36.65      5.83 o
   6  -3   2        4.63        3.64      5.18 o
   7  -3   2      221.21      174.33     25.07 o
   8  -3   2       19.38       30.50     19.44 o
   9  -3   2        9.83       16.10     19.21 o
  10  -3   2        1.27       -8.08     16.77 o
  11  -3   2        6.49       29.50     28.14 o
 -10  -2   2        2.26        6.39     20.33 o
  -9  -2   2        0.05       -1.31      6.17 o
  -8  -2   2        2.70        3.88      6.00 o
  -7  -2   2        3.23        1.91      4.75 o
  -6  -2   2       28.31       23.48      7.09 o
  -5  -2   2       10.58       13.60      3.15 o
  -4  -2   2     2659.57     2696.69     54.99 o
  -3  -2   2      483.22      507.47     23.02 o
  -2  -2   2     8051.91     8112.79     83.04 o
  -1  -2   2     2765.10     2798.48     38.53 o
   0  -2   2        6.00        7.10      1.44 o
   1  -2   2        0.60        1.95      1.20 o
   2  -2   2        3.84        1.75      4.65 o
   3  -2   2     1603.22     1492.72     32.90 o
   4  -2   2        0.65        1.06      2.04 o
   5  -2   2      519.19      504.33     46.04 o
   6  -2   2       81.42       96.15     30.11 o
   7  -2   2      286.58      255.56     55.57 o
   8  -2   2        6.42       15.22     14.42 o
   9  -2   2       60.05       60.83     30.31 o
  10  -2   2        1.41        3.03      9.95 o
  11  -2   2       12.99       10.81     24.41 o
 -11  -1   2        0.06        8.32     18.46 o
 -10  -1   2        2.84        6.05      8.82 o
  -9  -1   2       48.35       56.99     30.08 o
  -8  -1   2        0.72        0.94      8.47 o
  -7  -1   2        1.58        1.89      2.51 o
  -6  -1   2       13.31       11.64      4.87 o
  -5  -1   2      166.55      202.51     18.30 o
  -4  -1   2      584.64      537.62     27.88 o
  -3  -1   2     1807.63     1794.00     41.28 o
  -2  -1   2    13055.68    13084.52     90.54 o
  -1  -1   2      943.73      924.07     37.09 o
   1  -1   2        5.32        6.70      1.10 o
   2  -1   2    13169.33    13566.29    116.89 o
   3  -1   2      963.80      992.47     36.24 o
   4  -1   2     1466.41     1568.76     73.94 o
   5  -1   2     1906.22     2016.15    131.62 o
   6  -1   2       39.39       41.87     20.74 o
   7  -1   2       23.84        8.98      9.23 o
   8  -1   2       12.68       11.58     15.48 o
   9  -1   2        4.56       32.77     26.34 o
  10  -1   2       20.29       13.31     20.33 o
 -11   0   2        0.07       -7.53     11.37 o
 -10   0   2        4.35        5.14      5.11 o
  -9   0   2        7.05        6.99      4.84 o
  -8   0   2       25.22       19.48      4.80 o
  -7   0   2       66.41       70.82     11.37 o
  -6   0   2       77.72       78.54     11.79 o
  -5   0   2      483.78      493.68     24.62 o
  -4   0   2       51.91       42.18      6.08 o
  -3   0   2      617.83      580.38     20.71 o
  -2   0   2      339.43      332.27     11.39 o
   1   0   2     2564.04     2451.39     36.09 o
   2   0   2     3815.11     3747.51     52.39 o
   3   0   2      484.63      482.31     30.62 o
   4   0   2     1799.63     1901.05    119.68 o
   5   0   2      750.35      744.58     83.71 o
   6   0   2       83.69       79.36     28.82 o
   7   0   2      131.85      114.70     39.05 o
   8   0   2      165.65      185.51     54.32 o
   9   0   2       52.82       30.69     29.43 o
  10   0   2        7.23        1.09      4.93 o
 -11   1   2        0.51        4.06      9.32 o
 -10   1   2        2.03        5.04      5.20 o
  -9   1   2       15.84       18.71     10.06 o
  -8   1   2        0.00        5.59      4.07 o
  -7   1   2        0.39       -1.98      2.95 o
  -6   1   2       31.82       39.40      7.07 o
  -5   1   2       83.83      109.69     11.53 o
  -4   1   2      456.25      449.34     21.61 o
  -3   1   2        1.01        1.95      1.59 o
  -2   1   2       46.38       54.77      5.55 o
  -1   1   2     9662.26     9379.72     82.33 o
   0   1   2     5545.31     5496.29     67.45 o
   1   1   2      662.11      655.97     17.58 o
   2   1   2        4.45        3.68      2.68 o
   3   1   2      231.78      261.18     14.62 o
   4   1   2      100.93      108.68      9.24 o
   5   1   2      126.21      122.02     34.49 o
   6   1   2        4.06       -1.46     12.27 o
   7   1   2        0.38       -6.17     14.41 o
   8   1   2      193.26      138.54     48.10 o
   9   1   2       26.44       22.20     16.61 o
  10   1   2        1.99        3.83      5.32 o
 -11   2   2        0.52        5.58     14.25 o
 -10   2   2        6.72       10.03     17.75 o
  -9   2   2       23.10       37.21     13.68 o
  -8   2   2       19.57       19.20      6.79 o
  -7   2   2        3.07        4.68      3.61 o
  -6   2   2       36.23       40.05      7.56 o
  -5   2   2        0.17       -1.13      2.53 o
  -4   2   2      124.12      139.55     11.10 o
  -3   2   2      112.07      120.68      7.26 o
  -2   2   2     5080.10     4919.71     63.76 o
  -1   2   2      693.00      695.57     28.10 o
   0   2   2     1650.25     1614.76     31.79 o
   1   2   2        4.41        5.06      3.54 o
   2   2   2     2171.14     2138.95     36.01 o
   3   2   2      805.34      890.39     35.81 o
   4   2   2       14.97       19.51      5.17 o
   5   2   2       12.16       10.24      3.04 o
   6   2   2        4.75        2.05      1.12 o
   7   2   2       23.60       30.13     22.25 o
   8   2   2       46.82       41.94     28.28 o
   9   2   2        4.02        6.55     14.33 o
 -11   3   2        4.52      -18.33     22.93 o
 -10   3   2        9.79       -6.55     14.94 o
  -9   3   2        6.92        1.17      2.51 o
  -8   3   2        0.17       -1.08      3.58 o
  -7   3   2       99.27       80.25     17.68 o
  -6   3   2       19.75       15.19      2.94 o
  -5   3   2      620.15      599.58     30.59 o
  -4   3   2        0.21        1.42      2.34 o
  -3   3   2        7.53        9.58      3.45 o
  -2   3   2     1881.48     1975.75     47.24 o
  -1   3   2      106.22      107.35     12.80 o
   0   3   2      393.98      409.32     24.69 o
   1   3   2       97.21       80.44     10.46 o
   2   3   2       24.10       48.53      9.77 o
   3   3   2      199.31      217.56     20.28 o
   4   3   2        0.21       -1.76      1.76 o
   5   3   2       61.06       54.68      8.07 o
   6   3   2       38.26       30.04     18.74 o
   7   3   2       33.07       24.88     19.56 o
   8   3   2        6.92        6.16      8.27 o
   9   3   2       15.95       19.34     18.47 o
 -11   4   2        0.01       -6.32     16.03 o
 -10   4   2       20.94        8.04      8.71 o
  -9   4   2       22.36       20.50      9.02 o
  -8   4   2       83.22       82.34     18.75 o
  -7   4   2        1.19        1.24      6.63 o
  -6   4   2      353.83      353.30     37.32 o
  -5   4   2      552.59      534.84     25.35 o
  -4   4   2     1366.70     1444.28     47.99 o
  -3   4   2     4701.29     4807.14    107.41 o
  -2   4   2     1452.13     1356.66     39.84 o
  -1   4   2       33.68       57.30     14.73 o
   0   4   2        6.03        1.62     10.78 o
   1   4   2      865.43      898.26     56.60 o
   2   4   2      344.42      359.74     47.72 o
   3   4   2       42.44       49.59     13.56 o
   4   4   2      135.19      125.26     14.54 o
   5   4   2      233.15      240.22     23.62 o
   6   4   2       28.00       25.08     20.81 o
   7   4   2       24.19       12.74     14.84 o
   8   4   2       12.31       30.36     25.81 o
 -11   5   2       17.57       19.97     26.12 o
 -10   5   2        3.11        1.54     14.11 o
  -9   5   2       63.93       53.37     17.66 o
  -8   5   2       72.98       61.72     15.85 o
  -7   5   2       35.49       32.15      8.74 o
  -6   5   2      482.00      473.29     27.00 o
  -5   5   2        0.06        0.62      7.28 o
  -4   5   2        2.27       -1.53      4.01 o
  -3   5   2     1111.17     1070.11     42.56 o
  -2   5   2       21.43       25.69      5.42 o
  -1   5   2      332.23      377.93     41.03 o
   0   5   2      154.24      165.47     13.46 o
   1   5   2      105.98       65.31     33.02 o
   2   5   2      402.23      393.95     55.68 o
   3   5   2        0.01        3.01      4.23 o
   4   5   2        6.84       10.99      6.47 o
   5   5   2      181.50      194.23     23.67 o
   6   5   2        1.08       19.86     21.91 o
   7   5   2       43.90       49.50     28.18 o
   8   5   2        2.41        5.67     14.12 o
 -11   6   2        0.06       16.66     21.87 o
 -10   6   2        0.08        8.94      9.94 o
  -9   6   2      242.06      260.84     34.34 o
  -8   6   2        8.52        5.47      7.63 o
  -7   6   2       49.91       50.85     13.89 o
  -6   6   2       97.39      107.73     13.24 o
  -5   6   2      127.38      150.64     21.76 o
  -4   6   2     1541.80     1601.46     60.34 o
  -3   6   2       18.89        8.75      9.87 o
  -2   6   2      469.19      488.19     50.03 o
  -1   6   2       28.59       27.86     20.66 o
   0   6   2       75.35       76.33     15.63 o
   1   6   2      144.21      140.98     24.38 o
   2   6   2        1.41        4.35      7.96 o
   3   6   2        0.06        0.71      3.97 o
   4   6   2      294.92      280.34     39.06 o
   5   6   2       25.69       12.86     11.99 o
   6   6   2        1.90        3.75     13.96 o
   7   6   2        0.84       15.30     12.17 o
 -11   7   2        0.11      -11.23     11.23 o
 -10   7   2        2.84       -8.30     12.90 o
  -9   7   2       73.88       69.49     16.45 o
  -8   7   2       37.73       18.20     11.41 o
  -7   7   2      126.84      120.57     21.68 o
  -6   7   2       48.55       72.35     18.15 o
  -5   7   2       65.33       89.81     25.14 o
  -4   7   2       19.06       44.57     12.49 o
  -3   7   2      131.83      103.97     24.66 o
  -2   7   2        0.19        9.02     12.40 o
  -1   7   2      304.39      311.46     26.41 o
   0   7   2       42.86       40.05     12.52 o
   1   7   2      124.38      109.60     18.30 o
   2   7   2        4.54       -5.06     11.70 o
   3   7   2      133.93      152.24     30.62 o
   4   7   2        1.58        6.15      6.61 o
   5   7   2       14.08       10.87     10.96 o
   6   7   2       11.06        4.67     17.89 o
 -11   8   2        0.00       -2.93     22.86 o
 -10   8   2        6.04        0.19      9.68 o
  -9   8   2       55.25       77.17     18.40 o
  -8   8   2        0.03        0.32      6.79 o
  -7   8   2       72.51       87.94     20.02 o
  -6   8   2        2.70       16.68     11.04 o
  -5   8   2       26.41       44.27     15.92 o
  -4   8   2       88.65      125.05     19.86 o
  -3   8   2        6.24        0.11      5.86 o
  -2   8   2      491.57      520.29     61.08 o
  -1   8   2        0.36       -5.89     21.38 o
   0   8   2       92.15      100.72     31.29 o
   1   8   2        0.34       -5.64      7.79 o
   2   8   2       27.09       16.01     14.49 o
   3   8   2      163.70      143.36     32.35 o
   4   8   2        0.00        2.05      5.86 o
   5   8   2        7.57       -2.49     12.90 o
 -10   9   2        8.52        7.85      8.89 o
  -9   9   2        0.60        4.46      6.13 o
  -8   9   2       41.57       47.39     16.29 o
  -7   9   2       33.66       45.91     21.27 o
  -6   9   2       63.18      131.64     49.27 o
  -5   9   2       44.04       84.05     21.77 o
  -4   9   2       28.97       27.19      7.95 o
  -3   9   2        5.00       -2.61      5.69 o
  -2   9   2      247.91      278.75     50.52 o
  -1   9   2      170.81      209.59     40.39 o
   0   9   2       61.63       75.19     25.19 o
   1   9   2       10.34      -29.29     44.70 o
   2   9   2       56.27       48.62     19.35 o
   3   9   2        2.03       14.25     13.30 o
   4   9   2        0.52        0.49      6.01 o
  -9  10   2       15.76       10.97      7.61 o
  -8  10   2        4.73       27.48     19.35 o
  -7  10   2        6.94       37.26     45.46 o
  -6  10   2        0.35       11.52     50.37 o
  -5  10   2        0.07       -6.49     13.37 o
  -4  10   2        1.18       -1.81      8.52 o
  -3  10   2        5.58        7.14      8.45 o
  -2  10   2        0.01       10.59     53.31 o
  -1  10   2        0.12        9.09      9.72 o
   0  10   2       15.79       12.67     11.72 o
   1  10   2        6.18       -5.48     31.59 o
   2  10   2       42.54       37.39     18.29 o
   3  10   2        7.49        9.36      9.40 o
  -8  11   2        4.83        4.87     18.23 o
  -7  11   2       36.30       82.94     51.25 o
  -6  11   2        0.07      -10.70     41.42 o
  -5  11   2       66.44       28.66     19.90 o
  -4  11   2       63.92       86.08     30.99 o
  -3  11   2       12.20       11.76     16.15 o
  -2  11   2        0.51       12.89     25.62 o
  -1  11   2        5.17       -0.36     16.28 o
   0  11   2        8.84        2.40     14.37 o
   1  11   2        5.00       17.56     22.69 o
   2  11   2        7.89       10.27      8.74 o
  -7  12   2        1.59       -5.61     26.17 o
  -6  12   2        8.79        3.29     13.11 o
  -5  12   2       30.38       34.26     14.72 o
  -4  12   2        0.61        0.60     22.77 o
  -3  12   2       89.21      119.93     38.65 o
  -2  12   2       20.90       15.69     20.60 o
  -1  12   2        2.64        3.00      7.04 o
   0  12   2        4.86       -3.30     17.63 o
   1 -14   3       40.47       75.03     41.94 o
   2 -14   3       30.16       49.08     33.81 o
   3 -14   3       70.13       94.90     42.33 o
   4 -14   3        0.05       -0.40     12.87 o
   5 -14   3        0.14       20.18     43.25 o
  -2 -13   3        2.18       -5.67     10.08 o
  -1 -13   3       26.85       42.28     28.81 o
   0 -13   3        0.27        7.94     11.17 o
   1 -13   3       29.38       22.77     18.65 o
   2 -13   3        0.16        7.47     15.49 o
   3 -13   3        0.48        0.43     10.40 o
   4 -13   3        3.49       30.20     31.72 o
   5 -13   3       11.70        6.13      4.61 o
   6 -13   3        3.38       -2.00      6.69 o
   7 -13   3        0.22       -4.88      8.94 o
  -3 -12   3       17.56        4.91     10.93 o
  -2 -12   3       59.62       54.07     16.41 o
  -1 -12   3       46.14       64.30     22.47 o
   0 -12   3        1.50        7.45     14.69 o
   1 -12   3       29.92       44.14     19.98 o
   2 -12   3      175.29      222.35     42.35 o
   3 -12   3       99.16       84.37     24.37 o
   4 -12   3      150.18      212.34     41.63 o
   5 -12   3       10.68       11.45      5.15 o
   6 -12   3        0.91       -6.55      7.98 o
   7 -12   3        0.01       -6.49     11.87 o
   8 -12   3        0.46       -3.44      4.92 o
  -5 -11   3        0.41        2.89      5.52 o
  -4 -11   3        9.65       12.06      7.71 o
  -3 -11   3       15.64        8.33      6.13 o
  -2 -11   3        8.05        9.70      9.26 o
  -1 -11   3       95.26       93.31     17.69 o
   0 -11   3      123.56      167.06     35.40 o
   1 -11   3       16.82       11.47     11.04 o
   2 -11   3        1.46      -12.52     12.52 o
   3 -11   3       21.74       23.62     25.88 o
   4 -11   3        4.70       13.53     12.30 o
   5 -11   3       33.85       21.65     11.10 o
   6 -11   3       18.53        3.59      9.81 o
   7 -11   3       13.58       12.86      3.84 o
   8 -11   3        4.18        7.56      8.12 o
   9 -11   3        1.04        7.03      8.66 o
  -6 -10   3        9.90       -7.25     11.05 o
  -5 -10   3        1.42        1.32      5.24 o
  -4 -10   3       25.33       29.45     16.33 o
  -3 -10   3       42.06       45.42     11.80 o
  -2 -10   3      161.17      197.39     34.12 o
  -1 -10   3      102.97      110.90     18.33 o
   0 -10   3        4.29       12.45      7.34 o
   1 -10   3      486.54      460.53     52.69 o
   2 -10   3        7.88       20.41     35.60 o
   3 -10   3       45.71       44.88     14.82 o
   4 -10   3       97.43       67.21     15.13 o
   5 -10   3        0.95       -3.61      7.95 o
   6 -10   3        0.08       -2.25      6.62 o
   7 -10   3        0.05       -3.17      6.42 o
   8 -10   3        0.10        0.12      4.46 o
   9 -10   3        0.10        1.84     16.12 o
  10 -10   3        1.49        7.17     10.25 o
  -7  -9   3        1.34       -4.23     11.88 o
  -6  -9   3       31.18       32.42     15.65 o
  -5  -9   3       96.40       82.61     23.96 o
  -4  -9   3       43.72       46.49     17.81 o
  -3  -9   3      118.20      110.88     15.80 o
  -2  -9   3       65.20       58.39     11.05 o
  -1  -9   3      510.53      517.40     38.46 o
   0  -9   3      292.83      331.36     42.22 o
   1  -9   3      618.89      566.36     49.86 o
   2  -9   3      194.79      199.29     32.58 o
   3  -9   3      118.41      130.42     23.39 o
   4  -9   3       33.23       32.83     10.21 o
   5  -9   3       21.00       17.24      2.75 o
   6  -9   3       71.84       76.05     16.24 o
   7  -9   3       41.73       45.62     13.86 o
   8  -9   3        2.35       13.42      7.14 o
   9  -9   3        3.72       13.96     10.96 o
  10  -9   3        2.66        4.16     19.76 o
  -7  -8   3        0.01      -10.38     15.29 o
  -6  -8   3       15.30       14.04     10.09 o
  -5  -8   3      207.40      203.34     24.98 o
  -4  -8   3       18.80       15.18      4.92 o
  -3  -8   3      154.68      167.86     19.19 o
  -2  -8   3       26.98       24.53      6.59 o
  -1  -8   3      780.33      846.36     38.18 o
   0  -8   3        0.71        0.30      5.32 o
   1  -8   3      298.36      313.17     36.40 o
   2  -8   3      314.28      308.25     26.89 o
   3  -8   3        9.12        8.85      3.95 o
   4  -8   3       46.60       59.37     12.36 o
   5  -8   3       11.80        7.21      5.64 o
   6  -8   3      274.01      291.98     26.56 o
   7  -8   3       42.37       37.12     10.04 o
   8  -8   3       27.16       24.96      9.52 o
   9  -8   3       17.76       27.23     15.64 o
  10  -8   3        0.73        6.47      5.49 o
  -8  -7   3        8.87        6.65      1.62 o
  -7  -7   3        1.65       -4.58     10.70 o
  -6  -7   3        6.22       11.95     11.72 o
  -5  -7   3      438.84      428.36     36.81 o
  -4  -7   3      183.84      175.16     21.77 o
  -3  -7   3        3.26        5.56      6.15 o
  -2  -7   3       23.99       20.50      3.49 o
  -1  -7   3      110.46      132.53     14.12 o
   0  -7   3      164.42      144.62     22.58 o
   1  -7   3     1267.75     1238.09     65.15 o
   2  -7   3        3.43        1.26      1.46 o
   3  -7   3       63.09       63.65     10.66 o
   4  -7   3      163.53      162.66     14.25 o
   5  -7   3       29.46       23.09      5.98 o
   6  -7   3        1.00        0.83      5.38 o
   7  -7   3       10.49        8.15      6.31 o
   8  -7   3       24.20       21.71     13.58 o
   9  -7   3        6.78        9.62     15.48 o
  10  -7   3       13.15       13.85     19.11 o
  -9  -6   3        1.14       -8.35     12.54 o
  -8  -6   3        7.63        2.79      7.21 o
  -7  -6   3        2.28        6.93     15.67 o
  -6  -6   3       96.12       90.05     22.20 o
  -5  -6   3      243.78      247.26     34.64 o
  -4  -6   3       53.83       67.72     14.69 o
  -3  -6   3      137.82      138.03     13.18 o
  -2  -6   3       10.85        7.93      2.12 o
  -1  -6   3      374.62      441.24     21.03 o
   0  -6   3      236.19      233.62     17.35 o
   1  -6   3      538.27      536.53     37.81 o
   2  -6   3        1.82        2.31      2.31 o
   3  -6   3      885.81      916.23     31.55 o
   4  -6   3      108.29      142.83     13.20 o
   5  -6   3       20.62       15.58      5.45 o
   6  -6   3       25.77       21.43      8.31 o
   7  -6   3       14.30        6.09     11.15 o
   8  -6   3       35.41       57.20     24.68 o
   9  -6   3       11.74        9.24     11.43 o
  10  -6   3       10.51        6.28      2.59 o
  11  -6   3        0.02      -21.78     27.74 o
  -9  -5   3        0.41       11.56     18.93 o
  -8  -5   3        1.39        0.83      9.08 o
  -7  -5   3      190.34      169.87     29.11 o
  -6  -5   3     1287.64     1389.99     82.47 o
  -5  -5   3       34.13       18.00      8.76 o
  -4  -5   3       56.96       45.38      9.20 o
  -3  -5   3      454.78      458.02     24.57 o
  -2  -5   3      686.13      670.68     23.97 o
  -1  -5   3      447.90      438.99     17.47 o
   0  -5   3       13.01        6.01      3.33 o
   1  -5   3        3.64        0.00      1.18 o
   2  -5   3        0.33        0.04      1.77 o
   3  -5   3      929.58      984.30     25.32 o
   4  -5   3       49.78       47.27      7.23 o
   5  -5   3        0.40       -0.37      3.27 o
   6  -5   3        0.02        3.77      2.55 o
   7  -5   3        3.80        2.55      5.52 o
   8  -5   3      143.85      151.06     44.55 o
   9  -5   3       17.58       24.17     22.32 o
  10  -5   3        2.74        2.57     12.94 o
  11  -5   3        0.63       -1.84      8.61 o
 -10  -4   3        0.17       13.30     20.03 o
  -9  -4   3        5.24       -5.90     14.30 o
  -8  -4   3        6.92       10.06      6.86 o
  -7  -4   3      122.04      111.28     23.54 o
  -6  -4   3      817.72      856.63     60.80 o
  -5  -4   3        7.57        5.43      5.99 o
  -4  -4   3      135.86      150.69     22.40 o
  -3  -4   3      202.99      189.36     12.59 o
  -2  -4   3      848.39      886.43     28.70 o
  -1  -4   3      372.65      414.95     19.74 o
   0  -4   3     1784.87     1758.48     40.34 o
   1  -4   3        0.01       -0.15      1.66 o
   2  -4   3      203.58      190.94      9.27 o
   3  -4   3      165.17      175.00     10.58 o
   4  -4   3      116.60      109.38      8.94 o
   5  -4   3        4.11        6.60      1.72 o
   6  -4   3       75.28       72.83     12.08 o
   7  -4   3       56.90       63.15      9.74 o
   8  -4   3        1.13        5.26     11.08 o
   9  -4   3       31.16       36.28     27.58 o
  10  -4   3       14.09       29.30     23.64 o
  11  -4   3        0.44        2.66      9.91 o
 -10  -3   3        1.28        8.77     12.05 o
  -9  -3   3      114.99      110.85     46.88 o
  -8  -3   3       40.56       60.26     18.58 o
  -7  -3   3       39.62       44.20     13.94 o
  -6  -3   3      177.29      203.94     22.04 o
  -5  -3   3       11.80        6.59      6.08 o
  -4  -3   3      694.42      746.36     32.48 o
  -3  -3   3      485.07      496.79     22.18 o
  -2  -3   3      852.22      804.77     25.06 o
  -1  -3   3      968.87      985.13     20.13 o
   0  -3   3      755.44      737.72     23.57 o
   1  -3   3        8.16        5.94      1.56 o
   2  -3   3      154.63      151.15      8.93 o
   3  -3   3     1227.98     1220.95     31.25 o
   4  -3   3       21.06       24.64      4.44 o
   5  -3   3      355.16      338.74     17.07 o
   6  -3   3       38.15       37.09      4.99 o
   7  -3   3       37.15       34.19     19.45 o
   8  -3   3        2.59        3.17      6.16 o
   9  -3   3        0.61        8.28     13.91 o
  10  -3   3        3.67      -11.36     11.36 o
 -11  -2   3        0.79        3.52      5.97 o
 -10  -2   3        3.10        2.26      4.53 o
  -9  -2   3        0.97        6.17     13.69 o
  -8  -2   3       17.66       18.86     12.04 o
  -7  -2   3      227.72      203.77     22.60 o
  -6  -2   3        0.11        0.70      2.94 o
  -5  -2   3      381.17      417.35     28.55 o
  -4  -2   3      175.13      158.24     16.37 o
  -3  -2   3     1301.80     1233.05     37.18 o
  -2  -2   3     8245.26     8130.19     63.96 o
  -1  -2   3     2120.90     1932.39     24.44 o
   0  -2   3     1189.28     1191.50     25.02 o
   1  -2   3       62.30       62.92      5.79 o
   2  -2   3     1386.51     1342.89     30.83 o
   3  -2   3       12.16       10.40      1.56 o
   4  -2   3      202.23      190.47     12.35 o
   5  -2   3        9.33       17.87     11.95 o
   6  -2   3      297.60      308.35     56.02 o
   7  -2   3      141.34      122.43     38.70 o
   8  -2   3        0.83       -4.73      8.39 o
   9  -2   3       26.62       31.32     22.88 o
  10  -2   3        0.96        2.16      8.10 o
 -11  -1   3        2.11       28.76     26.80 o
 -10  -1   3       76.66       88.07     25.01 o
  -9  -1   3       11.54       12.56      6.93 o
  -8  -1   3       58.90       84.21     15.28 o
  -7  -1   3        4.82        7.41      5.75 o
  -6  -1   3       19.73       25.13      6.77 o
  -5  -1   3      631.91      686.23     31.86 o
  -4  -1   3        4.32        4.25      2.65 o
  -3  -1   3     2476.54     2415.19     45.89 o
  -2  -1   3       50.25       37.34      6.17 o
  -1  -1   3    12194.96    12020.10     69.29 o
   0  -1   3    23323.96    24259.28    159.66 o
   1  -1   3     1512.13     1417.70     30.60 o
   2  -1   3     3234.84     3149.41     41.59 o
   3  -1   3        1.59        5.19      4.44 o
   4  -1   3     1158.54     1229.62     68.18 o
   5  -1   3       11.09        6.34      6.63 o
   6  -1   3        4.19       14.75      8.79 o
   7  -1   3      493.09      501.96     80.60 o
   8  -1   3        0.00        3.56      9.09 o
   9  -1   3        2.02       -5.46      7.29 o
  10  -1   3       38.28       56.33     33.82 o
 -11   0   3        3.84        8.05     15.26 o
 -10   0   3      114.47      113.93     28.09 o
  -9   0   3       17.30       19.39     11.00 o
  -8   0   3        9.60       20.38      8.46 o
  -7   0   3       38.74       47.53     10.22 o
  -6   0   3        9.88       11.53      5.35 o
  -5   0   3       36.80       25.94      5.68 o
  -4   0   3      408.16      379.99     21.61 o
  -3   0   3       84.28       74.26      6.28 o
  -2   0   3      616.59      614.12     19.60 o
  -1   0   3     5196.71     5090.15     54.96 o
   0   0   3     1756.49     1783.58     35.00 o
   1   0   3     1233.73     1155.48     24.87 o
   2   0   3      366.58      359.89     14.27 o
   3   0   3      158.57      162.38     10.47 o
   4   0   3        0.11        1.94      1.97 o
   5   0   3       44.08       28.90     18.12 o
   6   0   3        2.95        4.60      8.52 o
   7   0   3      194.09      223.19     56.63 o
   8   0   3       39.80       42.45     26.73 o
   9   0   3       13.06       32.05     23.85 o
  10   0   3        1.78       14.71     21.13 o
 -11   1   3       22.10       23.03     16.75 o
 -10   1   3        5.37       22.38     12.57 o
  -9   1   3       24.08       29.21     12.19 o
  -8   1   3        6.61        8.98      4.20 o
  -7   1   3       48.84       53.74     10.54 o
  -6   1   3     1527.93     1623.07     58.17 o
  -5   1   3      365.67      411.73     24.18 o
  -4   1   3      409.55      412.12     17.13 o
  -3   1   3        4.30        3.52      1.54 o
  -2   1   3      395.45      363.80     16.18 o
  -1   1   3    12255.32    12314.51    236.11 o
   0   1   3     4241.48     4057.90     47.28 o
   1   1   3    10250.04     9865.62     66.20 o
   2   1   3      532.56      506.31     18.93 o
   3   1   3       11.57       13.22      1.82 o
   4   1   3      325.67      335.54     18.48 o
   5   1   3       42.04       47.44      8.60 o
   6   1   3       87.10       72.66     30.42 o
   7   1   3       87.75       90.56     38.02 o
   8   1   3       55.62       57.68     31.01 o
   9   1   3        0.00       -5.96     12.51 o
 -11   2   3       11.95       -2.56     12.88 o
 -10   2   3        6.29       -5.17     12.20 o
  -9   2   3       10.52        9.53      4.89 o
  -8   2   3        0.06        2.80      3.82 o
  -7   2   3       52.91       46.02      9.25 o
  -6   2   3       29.14       29.04      8.71 o
  -5   2   3        0.20       -0.17      1.50 o
  -4   2   3      176.27      171.99     13.69 o
  -3   2   3      328.95      326.03     17.46 o
  -2   2   3     2628.19     2569.19     53.54 o
  -1   2   3     3187.11     3250.29     69.51 o
   0   2   3        1.70        7.87      4.28 o
   1   2   3     1014.05     1035.64     34.58 o
   2   2   3      416.72      416.90     18.57 o
   3   2   3     1274.83     1271.09     36.92 o
   4   2   3       54.02       47.95      7.87 o
   5   2   3       34.40       39.98      5.60 o
   6   2   3       22.76       35.41     24.02 o
   7   2   3       41.77       25.67     21.41 o
   8   2   3        6.51        7.35      6.17 o
   9   2   3        6.55       14.94      7.74 o
 -11   3   3        8.49        2.38     12.66 o
 -10   3   3        0.01      -21.87     25.43 o
  -9   3   3       24.56       29.64     11.39 o
  -8   3   3        7.52       16.39      8.53 o
  -7   3   3        7.30        2.01      6.81 o
  -6   3   3      120.18      141.19     14.92 o
  -5   3   3      101.46       98.35      9.91 o
  -4   3   3      426.43      417.37     25.40 o
  -3   3   3      443.70      497.70     24.55 o
  -2   3   3      204.63      232.39     28.83 o
  -1   3   3        0.11        4.84      3.91 o
   0   3   3      111.05      102.57      9.93 o
   1   3   3       79.95       65.73     11.71 o
   2   3   3      233.23      254.13     21.63 o
   3   3   3        7.89        5.71      2.85 o
   4   3   3       35.58       33.59      5.90 o
   5   3   3        0.57       -5.07      5.64 o
   6   3   3       12.99       28.03     21.19 o
   7   3   3       31.16       34.74     25.43 o
   8   3   3        6.91       -2.46     19.13 o
 -11   4   3       28.68       24.12     23.54 o
 -10   4   3       13.85       16.05     17.82 o
  -9   4   3        0.36       15.79      7.04 o
  -8   4   3      146.29      160.08     28.09 o
  -7   4   3       68.95       54.25     15.30 o
  -6   4   3       16.25       22.02      6.09 o
  -5   4   3        0.00        0.15      2.96 o
  -4   4   3     1033.04     1096.20     42.26 o
  -3   4   3        0.01       -9.79     23.05 o
  -2   4   3     2889.94     3072.51    115.40 o
  -1   4   3     2595.81     2552.90    105.13 o
   0   4   3       17.25       12.33      5.17 o
   1   4   3      260.32      287.27     23.09 o
   2   4   3      479.67      535.56     40.55 o
   3   4   3       81.58       75.95     17.42 o
   4   4   3       14.99       15.78      7.23 o
   5   4   3      158.09      168.37     27.52 o
   6   4   3       36.51       19.69     21.64 o
   7   4   3        0.40       -9.25     18.82 o
   8   4   3        2.27       -4.84     17.48 o
 -11   5   3        3.80        7.71     17.09 o
 -10   5   3      105.23      111.01     26.73 o
  -9   5   3       52.89       39.77     15.68 o
  -8   5   3        0.04        1.67      6.83 o
  -7   5   3      126.81      132.64     15.11 o
  -6   5   3       12.31        9.78      3.72 o
  -5   5   3       50.92       71.78     15.58 o
  -4   5   3      211.87      244.94     49.61 o
  -3   5   3       30.18       18.78     17.48 o
  -2   5   3      712.67      697.29     58.95 o
  -1   5   3      172.44      167.75     28.12 o
   0   5   3      997.01      963.48     40.13 o
   1   5   3        2.91        5.02      6.21 o
   2   5   3       22.25       19.20     12.38 o
   3   5   3       46.26       51.89     17.05 o
   4   5   3       39.10       39.44     13.15 o
   5   5   3       24.92        7.88     20.64 o
   6   5   3      121.71      136.76     50.08 o
   7   5   3        0.53        8.58     18.58 o
 -11   6   3        5.96       -3.83      4.77 o
 -10   6   3        1.46        1.76      9.97 o
  -9   6   3       10.15        6.45      6.07 o
  -8   6   3        1.09       -9.67      9.67 o
  -7   6   3      406.42      387.55     39.77 o
  -6   6   3       24.02       10.17      7.83 o
  -5   6   3       84.40       98.23     19.44 o
  -4   6   3       27.21       60.75     42.00 o
  -3   6   3        3.97      -12.36     12.36 o
  -2   6   3      316.52      286.68     55.90 o
  -1   6   3      278.72      254.24     35.83 o
   0   6   3       68.89       78.23     13.15 o
   1   6   3      219.56      209.46     21.58 o
   2   6   3       41.07       48.09     22.44 o
   3   6   3       97.73       85.91     22.01 o
   4   6   3        3.68        4.12      6.94 o
   5   6   3       23.36       18.54     12.96 o
   6   6   3        0.00        5.36     16.48 o
 -11   7   3        6.84      -18.20     18.20 o
 -10   7   3        4.09       -0.66     15.03 o
  -9   7   3        1.34        2.08      5.71 o
  -8   7   3       13.79        6.61      5.82 o
  -7   7   3      109.14       94.30     19.40 o
  -6   7   3        3.46       21.63     22.97 o
  -5   7   3       55.38       38.70     61.61 o
  -4   7   3        3.97      -17.64     25.84 o
  -3   7   3        5.35        2.90      8.76 o
  -2   7   3      158.25      194.81     38.90 o
  -1   7   3      422.12      474.83     31.91 o
   0   7   3      663.03      629.95     37.72 o
   1   7   3        0.09      -18.84     34.02 o
   2   7   3      250.60      254.71     55.17 o
   3   7   3      240.46      286.84     43.68 o
   4   7   3        0.06       -5.71      8.42 o
   5   7   3        5.10       -9.61     14.67 o
   6   7   3        3.13        1.80      7.15 o
 -10   8   3        4.47        4.88      6.32 o
  -9   8   3       11.85       15.48     10.72 o
  -8   8   3       38.94       42.40     16.07 o
  -7   8   3        1.96       21.56     13.91 o
  -6   8   3      144.68      177.56     42.16 o
  -5   8   3      178.92      140.78     51.64 o
  -4   8   3        0.00      -13.11     31.30 o
  -3   8   3       84.76      110.08     30.90 o
  -2   8   3        2.77        4.49     39.38 o
  -1   8   3        4.36        9.10     24.84 o
   0   8   3       26.59       43.02     17.29 o
   1   8   3      200.19      125.23     47.47 o
   2   8   3        3.19        9.91      8.72 o
   3   8   3       84.55       82.35     24.64 o
   4   8   3       16.40       22.79     12.33 o
   5   8   3        2.72        5.26      4.88 o
 -10   9   3       11.48       21.65     14.50 o
  -9   9   3        1.44       11.64     11.50 o
  -8   9   3        0.22       33.92     29.21 o
  -7   9   3       31.52       65.74     43.68 o
  -6   9   3       16.91       38.21      9.82 o
  -5   9   3       51.32       28.24     34.95 o
  -4   9   3       38.24       57.91     23.46 o
  -3   9   3        9.85       20.20     19.28 o
  -2   9   3        1.69        5.53     22.68 o
  -1   9   3       21.52       34.43     21.70 o
   0   9   3        9.85        0.56     14.12 o
   1   9   3       14.93      -19.33     65.43 o
   2   9   3      134.28      147.86     48.53 o
   3   9   3        6.76        8.75     11.03 o
   4   9   3       20.19       10.93     21.23 o
  -9  10   3        4.21       25.53     18.56 o
  -8  10   3       12.23       16.20     22.07 o
  -7  10   3        0.08        2.77     35.05 o
  -6  10   3        7.34      -21.80     69.62 o
  -5  10   3       54.16       48.28     21.67 o
  -4  10   3        1.03       -5.05      5.05 o
  -3  10   3       51.80      106.80     32.41 o
  -2  10   3        5.36       10.04     36.49 o
  -1  10   3       20.10       13.45     11.63 o
   0  10   3        0.29       -7.18     13.76 o
   1  10   3       11.55       16.57     20.79 o
   2  10   3        4.50       10.87      8.67 o
  -8  11   3        3.20       16.33     42.35 o
  -7  11   3        6.67       -1.19     38.10 o
  -6  11   3        0.14       -9.26      9.26 o
  -5  11   3        0.58        5.92     11.04 o
  -4  11   3       51.39       75.78     36.06 o
  -3  11   3       24.22       35.93     21.83 o
  -2  11   3        1.71       24.58     15.33 o
  -1  11   3       73.53       62.48     30.97 o
   0  11   3        2.53      -18.25     18.25 o
   1  11   3       14.25        8.20      2.55 o
  -6  12   3        3.14        0.57     15.78 o
  -5  12   3       23.35       67.69     32.01 o
  -4  12   3       49.93       65.95     31.67 o
  -3  12   3       32.08       64.55     28.93 o
  -2  12   3        6.56       10.80     27.06 o
   0 -14   4        0.02        2.67     14.57 o
   1 -14   4       11.13        2.70     11.37 o
   2 -14   4       11.92        5.98     15.32 o
   3 -14   4        1.14       -6.67     15.87 o
   4 -14   4        9.41       -1.59      9.11 o
   5 -14   4        0.15        6.93     18.37 o
  -2 -13   4        0.01       -4.40      5.03 o
  -1 -13   4       58.30       68.26     23.89 o
   0 -13   4       32.42       15.88     12.33 o
   1 -13   4       19.52       22.95     24.19 o
   2 -13   4        8.15        9.37     19.31 o
   3 -13   4       32.51       23.88     25.01 o
   4 -13   4      104.26      152.40     39.21 o
   5 -13   4        0.39        4.02     10.58 o
   6 -13   4       31.12       24.66      8.87 o
   7 -13   4        3.17       -0.35     13.69 o
  -4 -12   4        2.01        5.62     13.40 o
  -3 -12   4       19.29       29.86     23.93 o
  -2 -12   4        2.81        7.55      3.07 o
  -1 -12   4       14.94       21.33      8.86 o
   0 -12   4        7.69        6.96      8.41 o
   1 -12   4        8.56       19.93     14.34 o
   2 -12   4        5.83        2.27     11.54 o
   3 -12   4        1.16       22.91     34.54 o
   4 -12   4        5.26       17.83     13.25 o
   5 -12   4        3.73       -3.79      5.96 o
   6 -12   4       23.52       18.85     11.22 o
   7 -12   4        4.80        1.41     12.81 o
   8 -12   4        0.02       -7.18      7.18 o
  -5 -11   4        0.02       -3.84      3.84 o
  -4 -11   4        7.78        8.35      9.95 o
  -3 -11   4        4.92        2.42     10.26 o
  -2 -11   4        7.55        0.92      7.12 o
  -1 -11   4       45.97       60.91     18.15 o
   0 -11   4        3.17       19.65     18.06 o
   1 -11   4        0.04       -6.87     10.39 o
   2 -11   4      255.96      330.80     46.76 o
   3 -11   4        4.99       -2.67      3.49 o
   4 -11   4        3.21       -1.50      5.74 o
   5 -11   4       22.41       13.71      7.06 o
   6 -11   4        0.08        2.55      6.75 o
   7 -11   4       47.29       36.10     18.46 o
   8 -11   4        4.72       10.87      6.94 o
   9 -11   4        4.74        9.75     11.49 o
  -6 -10   4       12.37       16.36     10.73 o
  -5 -10   4       20.01       12.46     11.53 o
  -4 -10   4       28.55       26.91     14.23 o
  -3 -10   4       15.86       11.35      6.85 o
  -2 -10   4       60.32       53.48     10.18 o
  -1 -10   4      460.25      502.34     37.56 o
   0 -10   4       28.74       40.47     16.01 o
   1 -10   4       24.03        7.68     30.13 o
   2 -10   4       70.11       50.45     12.03 o
   3 -10   4     1058.98     1134.73     80.47 o
   4 -10   4       64.35       70.38     17.72 o
   5 -10   4      100.05       91.30     22.26 o
   6 -10   4      198.97      182.60     34.00 o
   7 -10   4       33.24       27.21     12.74 o
   8 -10   4        0.70        4.96      8.46 o
   9 -10   4        2.00       15.03      8.98 o
  -7  -9   4        5.53        4.77      4.86 o
  -6  -9   4       52.75       54.56     20.48 o
  -5  -9   4       15.95       31.31     12.57 o
  -4  -9   4      357.53      404.62     36.49 o
  -3  -9   4        0.30        1.45      6.33 o
  -2  -9   4        0.71       -1.36      3.77 o
  -1  -9   4       39.12       36.83      9.28 o
   0  -9   4      195.93      174.45     26.83 o
   1  -9   4      925.54      961.32     66.29 o
   2  -9   4      138.79      147.95     18.06 o
   3  -9   4      597.75      534.35     35.41 o
   4  -9   4        6.26        4.76      4.38 o
   5  -9   4      140.42      141.81     21.53 o
   6  -9   4       15.84       11.80     11.36 o
   7  -9   4        9.42       16.61      6.50 o
   8  -9   4       11.54       13.44      6.91 o
   9  -9   4        9.70       15.14      9.54 o
  10  -9   4       11.64       23.54     13.47 o
  -8  -8   4        1.77       -3.22      7.50 o
  -7  -8   4        0.00        6.65     15.58 o
  -6  -8   4        3.13        3.90     11.26 o
  -5  -8   4       20.59        7.31      4.86 o
  -4  -8   4       18.16        8.53      9.32 o
  -3  -8   4        0.94        3.76      1.77 o
  -2  -8   4      122.64      119.84     15.66 o
  -1  -8   4        0.00        4.10      4.38 o
   0  -8   4      122.27      106.26     14.31 o
   1  -8   4       25.05       33.53      7.95 o
   2  -8   4       53.79       56.17      9.48 o
   3  -8   4      279.87      288.55     23.78 o
   4  -8   4        0.29        1.94      3.18 o
   5  -8   4        0.50        1.83      3.51 o
   6  -8   4       22.01       11.17      4.38 o
   7  -8   4        0.14       -2.05      3.79 o
   8  -8   4       49.20       41.96     18.10 o
   9  -8   4        0.09        1.42     21.46 o
  10  -8   4        1.86       -3.69      5.31 o
  -8  -7   4        0.36       -5.20     11.98 o
  -7  -7   4        0.02        1.36      9.73 o
  -6  -7   4       11.22        9.27     14.81 o
  -5  -7   4       85.22      126.03     22.90 o
  -4  -7   4       26.87       33.13      7.88 o
  -3  -7   4      102.63      119.31     16.63 o
  -2  -7   4        5.50        5.88      3.44 o
  -1  -7   4       34.49       32.87      5.57 o
   0  -7   4      315.96      317.30     24.96 o
   1  -7   4       31.90       44.55      7.88 o
   2  -7   4       38.20       33.33      7.35 o
   3  -7   4       37.25       34.32      7.82 o
   4  -7   4      124.46      123.70     13.70 o
   5  -7   4      196.04      229.38     21.06 o
   6  -7   4        3.62       -3.23      5.65 o
   7  -7   4       50.66       62.10     19.76 o
   8  -7   4      135.97      147.95     32.19 o
   9  -7   4        0.02       12.46     28.59 o
  10  -7   4        0.99        1.48      6.05 o
  -9  -6   4        0.07        3.88     12.68 o
  -8  -6   4        0.12       -6.82     11.62 o
  -7  -6   4        0.85        8.74      9.27 o
  -6  -6   4        1.66        4.09      5.79 o
  -5  -6   4        0.53       -0.31      7.64 o
  -4  -6   4      166.25      182.98     18.18 o
  -3  -6   4      158.02      174.82     20.19 o
  -2  -6   4       53.06       41.50      8.18 o
  -1  -6   4        8.54       11.92      2.90 o
   0  -6   4       57.71       57.25      5.85 o
   1  -6   4        0.10       -0.73      2.07 o
   2  -6   4      870.96      846.05     33.70 o
   3  -6   4       31.06       46.74      6.16 o
   4  -6   4        0.78        3.66      2.64 o
   5  -6   4      375.29      393.92     31.48 o
   6  -6   4       77.61       84.39     19.81 o
   7  -6   4      154.45      146.37     21.10 o
   8  -6   4       26.70       32.75     17.87 o
   9  -6   4        1.64       -2.33      7.81 o
  10  -6   4       26.42       22.25     18.71 o
 -10  -5   4        0.32        3.17     16.76 o
  -9  -5   4       25.74       21.89     22.07 o
  -8  -5   4        5.01        1.86      6.60 o
  -7  -5   4      125.26      138.61     27.16 o
  -6  -5   4       32.11       31.00     11.70 o
  -5  -5   4       46.96       39.15     12.65 o
  -4  -5   4       99.09       88.93     11.44 o
  -3  -5   4      251.57      261.16     20.47 o
  -2  -5   4     1575.69     1679.12     54.71 o
  -1  -5   4       24.95       22.94      4.59 o
   0  -5   4      405.26      365.24     22.78 o
   1  -5   4      131.99      118.03      9.17 o
   2  -5   4     1661.25     1654.25     30.61 o
   3  -5   4        2.20        3.39      1.22 o
   4  -5   4       15.82        9.11      3.05 o
   5  -5   4       41.47       34.57      5.05 o
   6  -5   4      105.92      108.39     10.16 o
   7  -5   4      306.50      350.46     29.09 o
   8  -5   4        6.58       21.81     13.53 o
   9  -5   4       32.04       39.12     28.95 o
  10  -5   4       18.78       26.96     25.40 o
 -10  -4   4        0.00        0.20      7.09 o
  -9  -4   4       21.94       21.22     18.59 o
  -8  -4   4        0.06        0.03      8.42 o
  -7  -4   4      109.76      102.33     22.85 o
  -6  -4   4       93.18      108.70     21.86 o
  -5  -4   4      609.44      619.71     50.43 o
  -4  -4   4        0.20       -0.41      5.51 o
  -3  -4   4      519.82      531.79     30.54 o
  -2  -4   4      371.86      394.36     20.40 o
  -1  -4   4      747.04      712.00     18.02 o
   0  -4   4        0.06        0.46      2.29 o
   1  -4   4      728.27      696.56     15.65 o
   2  -4   4     1477.00     1457.21     32.32 o
   3  -4   4      457.17      477.06     18.83 o
   4  -4   4       37.17       39.80      6.14 o
   5  -4   4       60.39       56.19      8.27 o
   6  -4   4       15.72       18.10      5.37 o
   7  -4   4       55.76       58.79     26.45 o
   8  -4   4        0.81       13.98     16.10 o
   9  -4   4        3.12        7.19      9.81 o
  10  -4   4        0.32        1.01      6.83 o
 -10  -3   4        1.70        0.88      6.52 o
  -9  -3   4       47.77       65.34     22.37 o
  -8  -3   4       83.38       77.32     22.97 o
  -7  -3   4        4.37       10.89      8.95 o
  -6  -3   4       96.38      111.60     21.30 o
  -5  -3   4       11.56        9.56      5.42 o
  -4  -3   4       44.77       47.66     12.08 o
  -3  -3   4       65.54       74.47      7.30 o
  -2  -3   4      244.53      240.29     13.89 o
  -1  -3   4      877.43      803.49     17.68 o
   0  -3   4     1374.07     1434.58     32.45 o
   1  -3   4     3832.28     3814.48     47.89 o
   2  -3   4      294.35      276.08     14.62 o
   3  -3   4      130.97      138.07     10.89 o
   4  -3   4        0.29        1.43      2.07 o
   5  -3   4      107.51      102.04      9.05 o
   6  -3   4      347.32      362.09     44.93 o
   7  -3   4       29.13       27.14     19.21 o
   8  -3   4       14.62       24.18     19.95 o
   9  -3   4        1.26       13.56     12.79 o
  10  -3   4        0.13       -1.16      9.58 o
 -11  -2   4        1.11        1.27     10.12 o
 -10  -2   4        0.21       -2.88      7.11 o
  -9  -2   4       22.84       20.51     11.94 o
  -8  -2   4      122.18      135.75     22.32 o
  -7  -2   4       16.34        9.83      7.08 o
  -6  -2   4      168.32      180.19     22.31 o
  -5  -2   4      160.10      176.37     20.03 o
  -4  -2   4      694.24      696.35     32.40 o
  -3  -2   4     1959.81     1883.85     37.52 o
  -2  -2   4      144.55      146.33      8.11 o
  -1  -2   4     1317.44     1297.12     23.79 o
   0  -2   4      405.28      353.24     15.29 o
   1  -2   4      291.14      280.86     13.92 o
   2  -2   4       24.71       22.15      3.81 o
   3  -2   4      153.92      148.45     11.62 o
   4  -2   4      464.52      476.14     18.70 o
   5  -2   4       74.58       91.16     21.31 o
   6  -2   4      221.21      294.76     56.40 o
   7  -2   4      141.00      161.54     43.70 o
   8  -2   4        4.57        7.61      7.34 o
   9  -2   4        0.06        0.72      5.99 o
  10  -2   4       14.30       27.83     25.29 o
 -11  -1   4       10.74        9.11     10.47 o
 -10  -1   4        3.48        9.36      5.42 o
  -9  -1   4       16.18       11.25      5.69 o
  -8  -1   4       18.66       10.93      5.85 o
  -7  -1   4        0.19        4.35      5.23 o
  -6  -1   4      168.15      193.08     22.10 o
  -5  -1   4       13.02       13.88      5.55 o
  -4  -1   4        0.73        3.44      2.56 o
  -3  -1   4       96.42      100.17      8.25 o
  -2  -1   4     1691.96     1726.32     32.62 o
  -1  -1   4      120.74      113.62      7.62 o
   0  -1   4        2.18        2.38      3.76 o
   1  -1   4      704.37      716.44     25.14 o
   2  -1   4     1305.57     1373.52     32.12 o
   3  -1   4      351.83      351.08     18.57 o
   4  -1   4      100.29      106.20     14.40 o
   5  -1   4        0.68        1.30      8.99 o
   6  -1   4       16.71       11.65      8.28 o
   7  -1   4        5.70        0.08      9.46 o
   8  -1   4       17.63       22.24     20.52 o
   9  -1   4       47.47       42.81     29.19 o
  10  -1   4        6.57       15.25     20.14 o
 -11   0   4       36.65       38.01     26.61 o
 -10   0   4        3.70        6.46     11.21 o
  -9   0   4       25.21       27.62     10.04 o
  -8   0   4        5.62        4.40      5.38 o
  -7   0   4      154.06      165.80     20.83 o
  -6   0   4       21.80       22.92      7.13 o
  -5   0   4      595.09      606.36     30.98 o
  -4   0   4      365.81      362.81     18.61 o
  -3   0   4     1082.28     1083.31     28.18 o
  -2   0   4      474.45      444.27     17.56 o
  -1   0   4     2481.33     2426.38     48.66 o
   0   0   4      231.58      245.44     14.68 o
   1   0   4      643.49      642.71     20.25 o
   2   0   4     1415.45     1433.08     34.37 o
   3   0   4       82.81       84.39      8.14 o
   4   0   4      535.53      524.64     19.45 o
   5   0   4        7.39       15.24     12.47 o
   6   0   4        0.30       17.22     17.86 o
   7   0   4        0.14        1.11      6.22 o
   8   0   4       27.60       19.03     19.21 o
   9   0   4       18.93       27.75     23.49 o
 -11   1   4        0.31       -2.57      7.98 o
 -10   1   4        0.83        4.37      5.42 o
  -9   1   4       16.34       21.32      8.47 o
  -8   1   4       21.09       10.29      7.73 o
  -7   1   4       29.12       20.03      7.68 o
  -6   1   4       23.13       14.37      6.87 o
  -5   1   4      181.41      211.59     14.86 o
  -4   1   4     1409.26     1405.79     46.44 o
  -3   1   4       44.62       42.39      4.46 o
  -2   1   4     1411.61     1385.52     33.45 o
  -1   1   4      138.18      151.77     15.92 o
   0   1   4       94.28       93.03      8.23 o
   1   1   4        4.69        8.99      3.01 o
   2   1   4       22.17       18.75      5.17 o
   3   1   4     1308.42     1340.84     38.55 o
   4   1   4      195.36      188.49     13.99 o
   5   1   4       12.55       13.38      6.31 o
   6   1   4       30.69       54.71     28.25 o
   7   1   4       17.87       17.45     17.62 o
   8   1   4        1.49       -1.53      1.53 o
   9   1   4        2.57       -4.15     13.35 o
 -11   2   4        0.03       -9.38     13.61 o
 -10   2   4        3.58      -15.62     23.83 o
  -9   2   4        0.09        7.70      5.22 o
  -8   2   4        9.53       12.21      7.30 o
  -7   2   4       42.66       40.08     11.70 o
  -6   2   4      155.44      148.96     16.02 o
  -5   2   4      482.32      522.15     29.91 o
  -4   2   4       79.91       79.08     10.92 o
  -3   2   4      131.25      127.06     16.63 o
  -2   2   4     1901.55     1888.88     83.13 o
  -1   2   4      461.85      494.09     33.12 o
   0   2   4      612.68      570.79     26.20 o
   1   2   4      209.28      185.92     12.54 o
   2   2   4      136.70      132.71     11.69 o
   3   2   4      181.68      180.38     14.32 o
   4   2   4        0.98       -0.82      2.48 o
   5   2   4       26.46       19.57      6.60 o
   6   2   4       17.77       14.34      9.79 o
   7   2   4        6.81       -0.03     11.47 o
   8   2   4        7.89        6.90     13.80 o
 -11   3   4        3.73        5.99      8.31 o
 -10   3   4        2.06        1.09      5.82 o
  -9   3   4        6.98       11.22     13.28 o
  -8   3   4       42.54       30.77     15.22 o
  -7   3   4       17.86       21.42     11.48 o
  -6   3   4      479.89      496.76     28.79 o
  -5   3   4       97.23      109.38     12.02 o
  -4   3   4      154.65      181.75     17.49 o
  -3   3   4       14.96       27.32     10.28 o
  -2   3   4       65.93       80.21     19.86 o
  -1   3   4      177.83      182.12     28.04 o
   0   3   4      323.75      351.40     22.99 o
   1   3   4        0.35       -3.24      4.50 o
   2   3   4        0.63       -8.91      8.91 o
   3   3   4      388.17      439.39     24.48 o
   4   3   4        0.65       -3.15      3.15 o
   5   3   4        9.89        3.64      5.19 o
   6   3   4       26.77       52.49     30.80 o
   7   3   4       27.49       33.35     25.67 o
   8   3   4        4.08       13.10     17.51 o
 -11   4   4       18.87        4.13     30.32 o
 -10   4   4        0.26      -11.16     13.26 o
  -9   4   4        8.69       15.56     11.06 o
  -8   4   4       21.88       15.53      9.00 o
  -7   4   4       39.60       52.67      9.69 o
  -6   4   4       13.82       11.36      6.76 o
  -5   4   4       17.21       25.39      9.09 o
  -4   4   4       23.46       27.42      6.68 o
  -3   4   4      613.53      652.88     56.62 o
  -2   4   4      505.44      564.77     53.03 o
  -1   4   4      764.98      787.23     61.45 o
   0   4   4      535.84      513.36     20.74 o
   1   4   4        6.17       -6.49      7.72 o
   2   4   4      344.89      385.62     55.13 o
   3   4   4       63.85       77.31     20.28 o
   4   4   4        5.09        2.58      7.05 o
   5   4   4       29.18       44.42     16.21 o
   6   4   4        0.00       23.73     23.38 o
   7   4   4        9.66        5.77      9.70 o
 -11   5   4        0.01       -1.28     13.31 o
 -10   5   4       17.12        7.79      9.41 o
  -9   5   4       13.52        3.34      8.04 o
  -8   5   4       59.47       54.26     14.10 o
  -7   5   4       71.59       79.91     17.24 o
  -6   5   4       11.53       14.25      7.77 o
  -5   5   4       95.55      117.20     22.19 o
  -4   5   4       85.89       51.52     35.33 o
  -3   5   4      347.45      311.52     41.06 o
  -2   5   4       22.30       31.43     15.94 o
  -1   5   4        0.61       -2.43     22.02 o
   0   5   4        0.10       -2.07      3.65 o
   1   5   4       25.61       19.90     13.03 o
   2   5   4      135.26      147.85     37.70 o
   3   5   4       12.77        3.47      6.21 o
   4   5   4        0.04        2.66      5.34 o
   5   5   4       94.62       78.47     33.19 o
   6   5   4        9.18       27.37     27.75 o
   7   5   4        1.54       26.64     24.76 o
 -11   6   4        6.89        1.80      9.87 o
 -10   6   4       50.10       48.32     15.07 o
  -9   6   4       97.14       82.20     19.11 o
  -8   6   4       47.23       52.22     15.59 o
  -7   6   4        0.77        0.17     13.47 o
  -6   6   4       61.76       77.98     19.23 o
  -5   6   4      662.75      655.99     64.14 o
  -4   6   4        3.79       -8.17     17.37 o
  -3   6   4        4.21        2.72      8.45 o
  -2   6   4       12.58       28.61     30.70 o
  -1   6   4        0.22        4.84     20.46 o
   0   6   4      321.39      290.67     25.27 o
   1   6   4       42.26       25.13     15.50 o
   2   6   4      203.00      218.65     48.89 o
   3   6   4       47.56       68.83     21.39 o
   4   6   4      180.56      176.40     33.82 o
   5   6   4        1.28       -9.86     19.88 o
   6   6   4        0.00        4.62     12.18 o
 -11   7   4        6.44        9.51      5.32 o
 -10   7   4       43.15       35.80     14.45 o
  -9   7   4        1.23        5.77      8.39 o
  -8   7   4        0.97        0.37      8.39 o
  -7   7   4       70.83       54.43     13.51 o
  -6   7   4        0.19       34.08     93.07 o
  -5   7   4       66.36       13.89     59.64 o
  -4   7   4      102.71      101.45     24.98 o
  -3   7   4       41.10       26.80     31.55 o
  -2   7   4        4.13        9.17     28.64 o
  -1   7   4       55.64       78.12     26.72 o
   0   7   4        7.86        5.61      9.38 o
   1   7   4      252.19      172.88     61.71 o
   2   7   4       25.78       36.85     22.66 o
   3   7   4       68.46       62.60     21.11 o
   4   7   4       18.04       12.41      6.89 o
   5   7   4        1.12      -18.52     21.79 o
 -10   8   4       14.54       21.34     11.11 o
  -9   8   4        5.28       25.87     13.51 o
  -8   8   4       11.16        9.28     12.27 o
  -7   8   4        2.08        3.29     39.60 o
  -6   8   4       98.79       40.72     29.42 o
  -5   8   4        0.54      -20.60     20.60 o
  -4   8   4      228.62      198.22     40.18 o
  -3   8   4      104.64      120.46     34.64 o
  -2   8   4      149.51      185.33     41.55 o
  -1   8   4      134.50      165.83     43.79 o
   0   8   4      113.86      103.89     26.67 o
   1   8   4        0.07      -17.54     40.68 o
   2   8   4        6.31        6.86      5.35 o
   3   8   4       97.00      108.65     30.83 o
   4   8   4       52.17       61.06     33.26 o
 -10   9   4        0.05       10.34     14.91 o
  -9   9   4       21.66       38.65     31.84 o
  -8   9   4        4.81       21.69     42.25 o
  -7   9   4       27.51       16.90     32.74 o
  -6   9   4       19.93        0.76     14.48 o
  -5   9   4        0.45       -0.47      8.72 o
  -4   9   4       10.92       20.53     17.34 o
  -3   9   4       14.66       39.31     38.74 o
  -2   9   4        0.07       31.13     40.22 o
  -1   9   4        9.52       12.11     17.42 o
   0   9   4        0.11       -2.70     13.99 o
   1   9   4        0.07       -4.18     14.84 o
   2   9   4        5.12        1.13      6.49 o
   3   9   4       53.76       55.13     23.87 o
  -9  10   4        3.03       24.45     74.51 o
  -8  10   4        1.64       -5.79     27.58 o
  -7  10   4       10.04       -6.63     40.88 o
  -6  10   4        4.09        8.93      8.87 o
  -5  10   4       20.83       25.85     18.98 o
  -4  10   4        1.29       10.01     35.96 o
  -3  10   4        0.56       26.64     20.64 o
  -2  10   4       77.75      104.06     34.58 o
  -1  10   4       24.28       21.19     14.97 o
   0  10   4       43.44       16.88     21.94 o
   1  10   4       46.85       63.64     32.75 o
  -7  11   4       45.93       77.17     29.87 o
  -6  11   4       10.98       21.79     16.85 o
  -5  11   4        6.41       14.96     31.73 o
  -4  11   4        1.59       15.74     45.82 o
  -3  11   4        4.67       14.19     30.16 o
  -2  11   4       12.26       27.98     33.52 o
  -1  11   4        3.25       -8.78     12.83 o
   0 -14   5        0.71       -2.74     11.45 o
   1 -14   5        0.37        9.49     17.86 o
   2 -14   5        1.95        1.58     10.75 o
   3 -14   5        5.83        5.31     11.82 o
   4 -14   5        5.58       12.61     21.10 o
   5 -14   5        0.07        2.76     10.58 o
  -3 -13   5        0.90       -9.19     14.53 o
  -2 -13   5       11.35       22.94     19.31 o
  -1 -13   5       21.28       13.97     17.64 o
   0 -13   5       44.55       54.45     21.24 o
   1 -13   5       46.02       65.73     36.16 o
   2 -13   5       26.08       33.82     24.76 o
   3 -13   5        2.62       -1.98     11.21 o
   4 -13   5        0.21       -0.79     11.78 o
   5 -13   5        5.35       -0.91     12.64 o
   6 -13   5        0.00       -6.72     12.41 o
   7 -13   5        5.63        3.00      9.74 o
  -4 -12   5        2.30      -10.56     21.16 o
  -3 -12   5        3.03       -1.64     12.12 o
  -2 -12   5        7.81       -8.88      9.17 o
  -1 -12   5        4.67       -0.64      9.43 o
   0 -12   5        0.14       -2.81      7.43 o
   1 -12   5       27.43       16.86      6.60 o
   2 -12   5       12.57       30.24     16.02 o
   3 -12   5       64.11       70.42     18.60 o
   4 -12   5        5.99        0.78      4.75 o
   5 -12   5        2.57       -5.90      8.22 o
   6 -12   5        2.64       -1.97      5.29 o
   7 -12   5        4.67       -5.63     10.60 o
   8 -12   5        6.52       -1.94      7.38 o
  -5 -11   5        1.77      -13.76     22.61 o
  -4 -11   5       35.97       39.08     13.77 o
  -3 -11   5        9.88        9.71      8.38 o
  -2 -11   5       39.09       42.55     11.51 o
  -1 -11   5      141.77      133.51     21.78 o
   0 -11   5        6.97        4.19      6.93 o
   1 -11   5        4.79        1.93     23.45 o
   2 -11   5      131.17      154.65     31.39 o
   3 -11   5      191.66      187.04     24.93 o
   4 -11   5       26.08       22.60     11.62 o
   5 -11   5        2.32        1.35     12.04 o
   6 -11   5       45.71       66.65     20.41 o
   7 -11   5        0.34        1.44      6.83 o
   8 -11   5        0.37        2.20     11.02 o
   9 -11   5        0.00       22.38     26.88 o
  -6 -10   5        5.32        5.35      6.73 o
  -5 -10   5       14.27       19.73      4.84 o
  -4 -10   5        1.95        7.23      9.15 o
  -3 -10   5      141.87      162.78     23.39 o
  -2 -10   5      311.33      301.53     30.69 o
  -1 -10   5       89.35       97.07     12.51 o
   0 -10   5       27.98       11.01      6.18 o
   1 -10   5      113.02      105.74     15.81 o
   2 -10   5      985.42     1037.24     45.40 o
   3 -10   5        4.92        2.25      4.32 o
   4 -10   5      453.61      488.95     43.81 o
   5 -10   5      352.45      395.02     48.61 o
   6 -10   5        4.18       14.11      9.35 o
   7 -10   5       48.54       50.75     14.33 o
   8 -10   5       13.29       12.55      6.27 o
   9 -10   5        2.38       16.03      9.33 o
  -7  -9   5        0.82        1.69     13.88 o
  -6  -9   5       12.33        5.92     17.91 o
  -5  -9   5       99.12      110.55     19.57 o
  -4  -9   5       25.19       25.88     10.16 o
  -3  -9   5       29.19       46.01     12.41 o
  -2  -9   5       28.90       32.50      9.75 o
  -1  -9   5       19.99       19.29      5.73 o
   0  -9   5        4.67       -0.56      4.63 o
   1  -9   5      264.18      243.75     19.91 o
   2  -9   5       44.41       46.82      7.86 o
   3  -9   5        8.90        9.10      4.68 o
   4  -9   5      497.25      507.55     32.48 o
   5  -9   5        2.36        3.71      9.27 o
   6  -9   5       25.66       24.91      9.66 o
   7  -9   5        9.20       11.40      8.67 o
   8  -9   5       42.40       38.42     10.63 o
   9  -9   5        1.33        5.92     11.43 o
  10  -9   5        0.46       24.29     17.27 o
  -8  -8   5        6.43       -1.02     11.27 o
  -7  -8   5        1.17       -3.49     12.57 o
  -6  -8   5        9.90        8.12      9.50 o
  -5  -8   5       49.23       38.46     11.50 o
  -4  -8   5       12.22        4.57      7.46 o
  -3  -8   5      127.32      126.95     16.52 o
  -2  -8   5       44.33       45.06     11.66 o
  -1  -8   5      665.98      720.72     31.40 o
   0  -8   5       26.01       23.61      6.33 o
   1  -8   5       25.89       22.60      3.77 o
   2  -8   5       52.65       56.96      9.61 o
   3  -8   5        8.71       10.83      3.74 o
   4  -8   5       14.22       23.11      5.76 o
   5  -8   5       83.00       83.93     13.05 o
   6  -8   5       10.70        4.44      8.89 o
   7  -8   5       10.80       13.97      2.79 o
   8  -8   5       12.96        6.10      6.13 o
   9  -8   5        0.61        6.35     18.80 o
  10  -8   5        2.55        3.53     10.43 o
  -9  -7   5        0.42       -5.90      7.70 o
  -8  -7   5        1.80        6.01     10.62 o
  -7  -7   5        7.76       13.14     10.06 o
  -6  -7   5      104.24      121.77     22.70 o
  -5  -7   5        1.42        2.23      5.20 o
  -4  -7   5        4.12        3.85      3.99 o
  -3  -7   5       11.19        6.55      5.39 o
  -2  -7   5        8.13       10.18      6.23 o
  -1  -7   5        9.00       10.53      4.12 o
   0  -7   5      184.96      209.44     14.56 o
   1  -7   5      684.26      666.21     33.20 o
   2  -7   5        0.02       -0.62      2.23 o
   3  -7   5      364.54      384.23     17.86 o
   4  -7   5       33.58       24.48      5.54 o
   5  -7   5       98.15       86.29     14.44 o
   6  -7   5       29.59       22.98     10.18 o
   7  -7   5       80.56       79.07     15.86 o
   8  -7   5        2.75        5.23     29.01 o
   9  -7   5       16.27       35.02     19.36 o
  10  -7   5        0.15       -2.91      2.91 o
  -9  -6   5        3.25       -7.74      9.93 o
  -8  -6   5       30.07       17.70     19.92 o
  -7  -6   5       20.94       14.28      7.40 o
  -6  -6   5      389.01      444.33     49.52 o
  -5  -6   5      191.88      180.20     18.27 o
  -4  -6   5       52.27       60.01     15.35 o
  -3  -6   5      179.84      218.18     22.67 o
  -2  -6   5      126.35      135.14     15.72 o
  -1  -6   5     1789.09     1784.40     34.95 o
   0  -6   5      239.07      250.39     24.04 o
   1  -6   5       19.79        7.96      5.34 o
   2  -6   5        2.04        0.01      2.70 o
   3  -6   5      511.18      488.37     23.28 o
   4  -6   5       68.01       75.26      9.07 o
   5  -6   5       11.19       11.22      4.89 o
   6  -6   5        0.41        0.52      2.21 o
   7  -6   5       82.37       93.73     16.05 o
   8  -6   5       52.58       62.05     20.32 o
   9  -6   5       37.42       33.20     20.96 o
  10  -6   5       12.50       -1.97     11.96 o
 -10  -5   5        1.25        0.79      9.26 o
  -9  -5   5       20.54        6.76      4.11 o
  -8  -5   5        0.42        7.74     11.07 o
  -7  -5   5       98.28       78.16     19.60 o
  -6  -5   5       51.79       22.98     20.93 o
  -5  -5   5        0.00       -0.37     13.18 o
  -4  -5   5      335.41      329.90     35.30 o
  -3  -5   5       37.54       37.06      7.31 o
  -2  -5   5     3957.46     4303.75     64.37 o
  -1  -5   5      318.64      322.22     16.68 o
   0  -5   5       59.75       60.06     11.14 o
   1  -5   5       32.85       28.95      6.34 o
   2  -5   5      501.18      548.92     18.55 o
   3  -5   5       13.39       18.08      4.05 o
   4  -5   5      589.08      576.16     25.33 o
   5  -5   5       36.41       32.63      4.02 o
   6  -5   5        6.89        7.25      1.67 o
   7  -5   5      172.24      170.42     19.96 o
   8  -5   5        1.19        9.85     12.46 o
   9  -5   5        0.68        2.13      7.54 o
  10  -5   5        0.22       15.37     12.94 o
 -10  -4   5        0.24       -2.91      2.91 o
  -9  -4   5        2.43        8.53      8.16 o
  -8  -4   5       77.96       78.13     18.66 o
  -7  -4   5     1167.70     1261.83     68.20 o
  -6  -4   5      150.77      202.18     25.43 o
  -5  -4   5       49.09       57.21     12.39 o
  -4  -4   5     1226.26     1222.73     38.21 o
  -3  -4   5      187.14      192.35     16.68 o
  -2  -4   5      808.50      817.04     26.86 o
  -1  -4   5      581.64      550.17     18.56 o
   0  -4   5      669.66      666.17     27.06 o
   1  -4   5     3167.12     3155.37     49.87 o
   2  -4   5     2501.38     2677.02     50.33 o
   3  -4   5     1344.01     1414.13     34.74 o
   4  -4   5      543.87      513.54     26.61 o
   5  -4   5       85.66       98.65     11.16 o
   6  -4   5      298.08      256.30     21.85 o
   7  -4   5      341.40      375.18     51.12 o
   8  -4   5        5.67       12.98     13.45 o
   9  -4   5        1.93       -1.14      3.16 o
  10  -4   5        0.50        7.37     15.35 o
 -11  -3   5        0.39       -2.26     10.18 o
 -10  -3   5        0.12        1.72      7.31 o
  -9  -3   5       14.17       19.11     10.38 o
  -8  -3   5       25.95       28.28     10.56 o
  -7  -3   5       11.85       13.22      7.58 o
  -6  -3   5       96.05      107.65     18.40 o
  -5  -3   5      350.99      351.10     23.65 o
  -4  -3   5     2453.20     2506.65     59.18 o
  -3  -3   5     1998.28     2016.64     43.70 o
  -2  -3   5     2189.22     2152.56     35.01 o
  -1  -3   5       48.84       43.21      5.02 o
   0  -3   5       69.05       73.45      9.95 o
   1  -3   5      235.67      248.47     13.42 o
   2  -3   5      153.82      173.77     13.98 o
   3  -3   5      347.69      319.63     23.51 o
   4  -3   5        2.33        4.91      2.49 o
   5  -3   5       13.48       14.96      3.02 o
   6  -3   5      200.38      204.56     51.40 o
   7  -3   5        6.65       -4.36     19.95 o
   8  -3   5        3.05       -6.10     13.31 o
   9  -3   5        5.74        2.85     12.23 o
  10  -3   5        0.14        2.29     12.69 o
 -11  -2   5        1.20        0.59      2.79 o
 -10  -2   5       28.61       29.24     15.53 o
  -9  -2   5       59.20       64.26     15.89 o
  -8  -2   5       39.90       30.74      9.09 o
  -7  -2   5       26.25       30.57     10.03 o
  -6  -2   5       31.40       29.35      9.16 o
  -5  -2   5      138.53      139.94     15.23 o
  -4  -2   5      658.01      670.84     31.73 o
  -3  -2   5        3.95        4.54      2.13 o
  -2  -2   5      402.30      408.33     16.65 o
  -1  -2   5     1450.74     1356.98     29.26 o
   0  -2   5       43.26       32.05      6.28 o
   1  -2   5      349.10      368.74     20.65 o
   2  -2   5      528.99      523.36     20.47 o
   3  -2   5       63.37       62.16      7.50 o
   4  -2   5       34.38       37.45      7.58 o
   5  -2   5      415.38      402.86     23.35 o
   6  -2   5      533.49      532.57     57.11 o
   7  -2   5       24.33       17.33     15.16 o
   8  -2   5       30.65       26.10     19.65 o
   9  -2   5        8.18       13.08     22.33 o
 -11  -1   5        0.19        1.76      7.25 o
 -10  -1   5        3.46        6.78      8.17 o
  -9  -1   5       34.68       32.95     12.05 o
  -8  -1   5      225.07      234.74     28.17 o
  -7  -1   5      120.53      120.65     18.98 o
  -6  -1   5       24.39       32.12      7.97 o
  -5  -1   5       46.35       32.09      6.64 o
  -4  -1   5        1.05        3.89      4.09 o
  -3  -1   5     1302.08     1261.07     31.49 o
  -2  -1   5      120.10      113.34      8.30 o
  -1  -1   5       87.42      103.88      9.91 o
   0  -1   5     3337.74     3415.53     66.80 o
   1  -1   5      935.72      980.90     33.17 o
   2  -1   5      418.12      454.24     20.56 o
   3  -1   5      315.01      335.47     20.59 o
   4  -1   5       88.92       94.99      9.53 o
   5  -1   5        0.05        0.23      3.20 o
   6  -1   5      156.59      151.38     43.53 o
   7  -1   5       22.52       28.95     18.58 o
   8  -1   5        1.93      -22.07     22.07 o
   9  -1   5        0.00        7.56     19.33 o
 -11   0   5       19.95       25.07     18.54 o
 -10   0   5        5.61        1.98      3.58 o
  -9   0   5        0.01        3.29      5.66 o
  -8   0   5        4.38        4.94      5.97 o
  -7   0   5        1.23       -1.23      2.41 o
  -6   0   5       56.62       60.69      9.83 o
  -5   0   5       11.44        6.91      3.35 o
  -4   0   5      185.13      233.77     23.40 o
  -3   0   5     1204.23     1177.30     34.72 o
  -2   0   5      730.13      690.02     25.85 o
  -1   0   5     2699.57     2614.68     55.94 o
   0   0   5      755.43      742.30     30.89 o
   1   0   5       38.26       40.60      6.01 o
   2   0   5       13.78        6.27      3.96 o
   3   0   5      723.96      733.16     27.37 o
   4   0   5       13.27       16.15      4.89 o
   5   0   5       50.84       33.86     11.08 o
   6   0   5      107.04      132.93     43.05 o
   7   0   5       19.16       12.48     12.55 o
   8   0   5       44.96       22.94     17.28 o
   9   0   5        0.56       -4.21     16.56 o
 -11   1   5       41.29       47.60     33.89 o
 -10   1   5       81.28       86.29     23.22 o
  -9   1   5       30.76       20.07      4.71 o
  -8   1   5       51.98       49.08     15.60 o
  -7   1   5      207.29      191.82     20.06 o
  -6   1   5       40.52       45.39     11.86 o
  -5   1   5      121.50      131.79     18.91 o
  -4   1   5      258.66      268.55     25.90 o
  -3   1   5        0.67        2.40      2.61 o
  -2   1   5     3075.93     3169.77     73.62 o
  -1   1   5      751.43      832.99     54.93 o
   0   1   5      301.50      354.56     18.39 o
   1   1   5       19.49       23.84      5.21 o
   2   1   5      333.35      392.98     22.38 o
   3   1   5       12.41        6.42      5.30 o
   4   1   5        0.04        1.06      3.43 o
   5   1   5        0.00       -0.43      3.16 o
   6   1   5        3.74       12.54     17.27 o
   7   1   5        1.23        0.39      5.83 o
   8   1   5       38.04       38.16     24.32 o
 -11   2   5        0.34      -15.66     17.59 o
 -10   2   5       35.74       28.15     21.04 o
  -9   2   5        1.35        7.36      8.01 o
  -8   2   5        6.53        5.78     10.72 o
  -7   2   5        1.41        2.25      5.88 o
  -6   2   5      174.09      180.16     20.93 o
  -5   2   5      213.64      259.30     28.01 o
  -4   2   5       58.30       58.99     17.69 o
  -3   2   5     1661.21     1729.99     69.40 o
  -2   2   5      281.67      314.72     37.17 o
  -1   2   5       41.87       48.55      8.38 o
   0   2   5       15.45       17.23      5.59 o
   1   2   5       34.54       37.54      8.23 o
   2   2   5      318.07      331.77     31.73 o
   3   2   5        0.04       -0.22      3.56 o
   4   2   5        5.37        3.36      4.71 o
   5   2   5        1.88        3.38      3.95 o
   6   2   5        8.92        6.61     13.18 o
   7   2   5       12.59        6.54      7.38 o
   8   2   5        2.67       -0.28     10.77 o
 -11   3   5        6.60        2.13     16.31 o
 -10   3   5        1.02       10.60     11.04 o
  -9   3   5        4.38        5.83     10.34 o
  -8   3   5       32.01       31.61      7.12 o
  -7   3   5       42.39       41.04      8.84 o
  -6   3   5      220.39      236.91     28.41 o
  -5   3   5       27.56       24.47      7.58 o
  -4   3   5     1032.13     1043.96     41.92 o
  -3   3   5      126.54      110.86     12.50 o
  -2   3   5      106.87      117.40     26.08 o
  -1   3   5        5.74       18.84     11.57 o
   0   3   5        5.57        2.04      4.10 o
   1   3   5       47.26       60.89     22.32 o
   2   3   5       25.96       27.11     11.72 o
   3   3   5       23.79       32.03     12.43 o
   4   3   5       61.00       79.06     19.59 o
   5   3   5       30.00       21.72     11.73 o
   6   3   5        0.99       16.08     21.49 o
   7   3   5        0.00        5.55     14.25 o
 -11   4   5       10.02        1.06     16.52 o
 -10   4   5       35.44       35.37     12.01 o
  -9   4   5       53.32       31.27     14.62 o
  -8   4   5        0.27       -1.19      8.84 o
  -7   4   5       74.87       90.67     19.81 o
  -6   4   5       62.79       83.34     21.70 o
  -5   4   5       83.49      110.56     14.87 o
  -4   4   5      188.90      168.59     16.49 o
  -3   4   5      366.04      394.48     47.38 o
  -2   4   5      398.34      403.57     48.04 o
  -1   4   5        0.33        2.32      8.33 o
   0   4   5        6.07        2.64      4.60 o
   1   4   5      285.11      299.64     50.93 o
   2   4   5        0.49      -15.69     17.02 o
   3   4   5       39.89       56.40     17.88 o
   4   4   5       35.11       43.04     15.96 o
   5   4   5        0.00      -10.27     17.56 o
   6   4   5       26.91       45.91     31.72 o
   7   4   5       11.69       27.35     27.83 o
 -11   5   5        0.28        2.46     11.33 o
 -10   5   5        1.15        7.49      6.05 o
  -9   5   5       69.33       87.51     21.29 o
  -8   5   5       41.87       40.11     13.81 o
  -7   5   5        5.96       12.15      9.89 o
  -6   5   5       43.78       46.14     10.64 o
  -5   5   5      394.85      326.01     43.20 o
  -4   5   5      531.80      492.06     55.47 o
  -3   5   5        0.50       19.86     16.26 o
  -2   5   5     1527.37     1615.93    101.01 o
  -1   5   5      338.08      320.52     44.97 o
   0   5   5       87.74       83.51      9.18 o
   1   5   5       52.49       35.33      7.73 o
   2   5   5       20.18       33.75     22.26 o
   3   5   5       45.10       61.96     21.03 o
   4   5   5        2.58        0.68     13.90 o
   5   5   5        0.26      -19.70     19.70 o
   6   5   5        5.97        2.95      9.88 o
 -11   6   5        1.35        8.76     12.25 o
 -10   6   5       23.94       29.14     15.42 o
  -9   6   5        0.86       -2.12      2.12 o
  -8   6   5        9.87       15.87      9.63 o
  -7   6   5        7.66        6.79     14.66 o
  -6   6   5       29.45       -8.24     51.73 o
  -5   6   5       18.79       13.69     33.68 o
  -4   6   5      164.30      165.04     32.96 o
  -3   6   5       17.54       30.47     32.84 o
  -2   6   5       94.41      119.48     42.70 o
  -1   6   5       58.59       62.30     23.41 o
   0   6   5        0.48      -19.60     19.60 o
   1   6   5       17.15       10.68     15.59 o
   2   6   5       25.17       37.83     21.38 o
   3   6   5        1.37        2.51      6.78 o
   4   6   5        1.39        2.47      8.10 o
   5   6   5        4.90      -10.93     19.35 o
 -10   7   5        4.36        9.19     10.27 o
  -9   7   5        5.55        2.85      4.46 o
  -8   7   5       50.90       67.20     20.84 o
  -7   7   5        3.55       21.35     64.25 o
  -6   7   5       33.06       11.27     18.04 o
  -5   7   5        2.71      -23.31     23.31 o
  -4   7   5       27.68       24.28     13.02 o
  -3   7   5       22.33       24.47     26.99 o
  -2   7   5       85.48      107.95     27.42 o
  -1   7   5       44.28       42.39     39.99 o
   0   7   5        1.12       -0.71     21.21 o
   1   7   5        9.91       11.04     13.99 o
   2   7   5       56.89       67.50     28.92 o
   3   7   5        5.07        2.24      6.75 o
   4   7   5        0.10       15.24     16.20 o
 -10   8   5       11.41       35.86     16.86 o
  -9   8   5        0.00        4.80     13.21 o
  -8   8   5        1.90       17.12     76.46 o
  -7   8   5       23.84       -0.51     19.30 o
  -6   8   5        4.39      -10.81     20.04 o
  -5   8   5       61.83       69.79     22.80 o
  -4   8   5        0.24       -1.03     18.91 o
  -3   8   5        6.19       13.89     35.86 o
  -2   8   5        1.99       10.69     16.84 o
  -1   8   5       19.43        9.14      8.87 o
   0   8   5       27.15       15.93     14.17 o
   1   8   5        3.97       -2.40     11.59 o
   2   8   5        7.09        9.02      8.68 o
   3   8   5        0.01        0.36     10.84 o
  -9   9   5        3.55       41.01     70.06 o
  -8   9   5        0.03      -11.85     50.62 o
  -7   9   5       28.64       18.82     14.14 o
  -6   9   5        9.45        8.92     12.00 o
  -5   9   5       29.86       30.21     17.73 o
  -4   9   5        0.69       37.44     22.84 o
  -3   9   5        2.26       14.72     16.98 o
  -2   9   5        4.62       18.29     15.06 o
  -1   9   5        1.95        7.02      9.61 o
   0   9   5       13.12       -2.83     28.07 o
   1   9   5       16.11       -0.70     10.28 o
   2   9   5        0.32        1.17     10.54 o
  -8  10   5        2.44      -16.46     36.02 o
  -7  10   5       12.53        7.66     22.71 o
  -6  10   5       25.81       28.10     18.88 o
  -5  10   5       59.87       93.24     33.14 o
  -4  10   5        0.85       22.22     35.87 o
  -3  10   5       31.90       51.91     40.36 o
  -2  10   5        0.07        0.16     13.82 o
  -1  10   5        3.17        3.26      7.26 o
   0  10   5        5.01       -2.45     22.82 o
  -6  11   5       32.04       47.74     26.30 o
  -5  11   5       19.77       48.25     23.82 o
  -4  11   5       17.20       36.95     22.18 o
  -3  11   5       46.23       69.69     30.48 o
  -1 -14   6        0.00        6.54     18.13 o
   0 -14   6        6.14       -6.42     12.87 o
   1 -14   6        0.08       -3.66     12.13 o
   2 -14   6       31.90       45.02     15.16 o
   3 -14   6        2.39       10.24     11.96 o
   4 -14   6       14.32       45.16     21.60 o
   5 -14   6        3.07        3.44      6.70 o
  -3 -13   6        5.14        2.25     12.28 o
  -2 -13   6        3.92        8.69     10.67 o
  -1 -13   6        0.06       -3.43     12.78 o
   0 -13   6        0.00       -3.73      3.73 o
   1 -13   6       32.25       44.16     23.35 o
   2 -13   6       39.85       34.82     11.47 o
   3 -13   6        0.58       14.09     12.92 o
   4 -13   6       17.60       11.72     11.05 o
   5 -13   6        5.04       -3.44     14.70 o
   6 -13   6        1.82        1.68      6.22 o
   7 -13   6        0.02       -2.11     11.28 o
  -4 -12   6        0.04       -4.76     19.68 o
  -3 -12   6        7.34       -4.62      9.74 o
  -2 -12   6        3.88       -5.04      8.19 o
  -1 -12   6        5.15        5.52     13.74 o
   0 -12   6       14.38       -8.07     21.94 o
   1 -12   6       45.05       35.31     10.46 o
   2 -12   6       61.62       57.40     12.44 o
   3 -12   6       28.03       26.98      7.99 o
   4 -12   6        0.27       -7.95      7.95 o
   5 -12   6        0.83        4.91      9.87 o
   6 -12   6        2.65        3.88      5.28 o
   7 -12   6        5.62       -9.53     20.86 o
   8 -12   6       19.96       10.47      6.50 o
  -5 -11   6        9.63       -2.17     11.68 o
  -4 -11   6        2.38      -24.28     24.28 o
  -3 -11   6        0.15       -2.40      8.01 o
  -2 -11   6      103.50      124.71     27.14 o
  -1 -11   6        9.86        2.86      5.08 o
   0 -11   6        8.31       11.82      8.41 o
   1 -11   6      350.88      390.64     33.82 o
   2 -11   6        0.98        4.11      5.68 o
   3 -11   6      125.53       99.79     19.79 o
   4 -11   6        4.91        3.39      6.85 o
   5 -11   6       19.87        9.64     13.44 o
   6 -11   6        7.58        6.44     11.98 o
   7 -11   6        0.64      -12.55     13.10 o
   8 -11   6       18.67       15.06      9.36 o
  -6 -10   6        8.37       13.13     12.21 o
  -5 -10   6        0.00       -0.40     11.19 o
  -4 -10   6        5.78        6.78      7.95 o
  -3 -10   6       68.86       81.07     16.30 o
  -2 -10   6       81.85       89.53     16.51 o
  -1 -10   6      307.59      335.63     23.11 o
   0 -10   6        5.42        3.47      4.79 o
   1 -10   6      783.01      805.20     32.14 o
   2 -10   6       23.77       19.46      7.83 o
   3 -10   6       20.04       12.66      6.60 o
   4 -10   6       42.86       41.93      9.61 o
   5 -10   6      106.82      126.61     29.05 o
   6 -10   6      306.75      350.33     36.80 o
   7 -10   6       20.60       28.01      9.50 o
   8 -10   6       45.54       63.77     23.33 o
   9 -10   6        0.20       12.73     19.27 o
  -7  -9   6        4.68       -2.00     11.78 o
  -6  -9   6        0.21       -5.20      5.20 o
  -5  -9   6       38.67       48.78     12.38 o
  -4  -9   6       37.89       27.98      8.70 o
  -3  -9   6        2.28        2.16     10.51 o
  -2  -9   6        5.40       10.98      4.52 o
  -1  -9   6      108.86      117.66     12.60 o
   0  -9   6        1.08        3.03      1.68 o
   1  -9   6      323.38      305.66     13.30 o
   2  -9   6        6.28        8.38      5.67 o
   3  -9   6       13.44       15.90      4.28 o
   4  -9   6       26.56       19.73      5.00 o
   5  -9   6        4.26        6.52      7.11 o
   6  -9   6       16.46       14.04      6.61 o
   7  -9   6       29.83       29.05      6.97 o
   8  -9   6        0.31        3.46      1.89 o
   9  -9   6       28.64       69.48     25.67 o
  -8  -8   6        2.22      -11.90     18.04 o
  -7  -8   6        3.33       22.72     12.88 o
  -6  -8   6       21.82       26.81      9.28 o
  -5  -8   6        6.41       12.87      8.09 o
  -4  -8   6        3.87        3.24      5.50 o
  -3  -8   6       10.71       -1.52      4.96 o
  -2  -8   6       69.80       58.58     16.18 o
  -1  -8   6       35.06       29.63      7.11 o
   0  -8   6      204.39      203.04     25.06 o
   1  -8   6       76.75       83.45     10.40 o
   2  -8   6       68.32       59.87      8.53 o
   3  -8   6       59.77       64.23     10.83 o
   4  -8   6       35.08       50.50      9.00 o
   5  -8   6       40.06       34.55      6.08 o
   6  -8   6        0.00       -4.58      5.68 o
   7  -8   6        3.59        5.70      5.00 o
   8  -8   6        0.28       -0.38      7.48 o
   9  -8   6        3.39        9.58     17.51 o
  -9  -7   6        4.71        8.12      2.40 o
  -8  -7   6        0.62       -0.77      4.05 o
  -7  -7   6        7.82        9.05      7.69 o
  -6  -7   6       42.06       70.00     20.39 o
  -5  -7   6        3.08       -0.35      5.14 o
  -4  -7   6       77.36       97.22     17.00 o
  -3  -7   6        0.77        0.45      2.08 o
  -2  -7   6       25.27       16.96      4.98 o
  -1  -7   6       41.80       41.18      5.04 o
   0  -7   6      116.02      160.08     20.87 o
   1  -7   6      131.60      116.34     16.93 o
   2  -7   6       38.22       40.74      7.68 o
   3  -7   6      325.54      347.01     19.29 o
   4  -7   6        3.40        0.50      2.75 o
   5  -7   6       44.65       56.55     12.35 o
   6  -7   6       18.19       21.36      8.49 o
   7  -7   6       20.58       14.24      6.35 o
   8  -7   6       51.70       67.05     23.99 o
   9  -7   6        1.17       15.08     14.01 o
  10  -7   6       17.33       31.73     23.25 o
  -9  -6   6        0.47       -1.97      7.65 o
  -8  -6   6        0.13        8.44      7.08 o
  -7  -6   6        6.35        1.68      4.13 o
  -6  -6   6      108.91      105.52     20.24 o
  -5  -6   6       12.68        3.65      6.24 o
  -4  -6   6       17.26       25.96      9.11 o
  -3  -6   6       15.31       20.72      4.92 o
  -2  -6   6        5.54        2.69      3.72 o
  -1  -6   6       47.99       58.74     10.52 o
   0  -6   6     1365.54     1407.49     36.64 o
   1  -6   6       59.78       84.54     13.55 o
   2  -6   6        0.61        0.12      3.26 o
   3  -6   6      169.79      167.46     14.53 o
   4  -6   6        9.87       11.38      2.72 o
   5  -6   6        6.79        6.89      3.95 o
   6  -6   6       25.65       24.20      8.93 o
   7  -6   6       13.11       12.06      9.66 o
   8  -6   6       22.08       38.82     17.61 o
   9  -6   6        3.31       15.03     42.64 o
  10  -6   6        5.54        7.75     13.05 o
 -10  -5   6        0.72        1.84      2.60 o
  -9  -5   6        8.34        3.72      6.74 o
  -8  -5   6        0.36        2.57      8.64 o
  -7  -5   6      731.98      692.28     53.18 o
  -6  -5   6        6.77        9.43      3.60 o
  -5  -5   6       62.19       35.98     11.65 o
  -4  -5   6       33.72       47.92     12.03 o
  -3  -5   6      274.97      311.68     20.11 o
  -2  -5   6     1145.81     1225.66     33.71 o
  -1  -5   6      231.59      221.71     16.76 o
   0  -5   6     1615.01     1636.25     61.06 o
   1  -5   6      108.52      103.21      8.93 o
   2  -5   6       62.26       52.26      7.56 o
   3  -5   6      257.20      250.77     20.90 o
   4  -5   6      631.66      700.72     29.72 o
   5  -5   6       26.08       22.05      5.79 o
   6  -5   6        0.41        2.93      3.38 o
   7  -5   6       81.23       99.41     27.02 o
   8  -5   6        0.25        3.60     19.06 o
   9  -5   6       18.91       31.18     22.73 o
  10  -5   6       15.30       29.19     28.38 o
 -10  -4   6        1.87       -0.09     13.14 o
  -9  -4   6        1.39        8.27      9.40 o
  -8  -4   6        6.17        8.08     11.15 o
  -7  -4   6      229.51      240.00     22.63 o
  -6  -4   6      399.00      359.85     26.45 o
  -5  -4   6      284.99      297.70     22.75 o
  -4  -4   6      515.50      518.37     27.25 o
  -3  -4   6       12.05       17.11      5.29 o
  -2  -4   6     1077.92     1130.43     28.58 o
  -1  -4   6      192.43      175.00     11.95 o
   0  -4   6        5.78       12.99      5.96 o
   1  -4   6      747.59      783.24     30.27 o
   2  -4   6      480.81      512.17     23.42 o
   3  -4   6       69.34       70.81     10.00 o
   4  -4   6      402.35      408.71     24.90 o
   5  -4   6       24.75       24.49      5.14 o
   6  -4   6       49.81       35.94      7.01 o
   7  -4   6        9.25       14.79     10.82 o
   8  -4   6        0.34        8.38      3.63 o
   9  -4   6       10.06       11.08     21.81 o
 -11  -3   6        0.01       -1.67      7.48 o
 -10  -3   6        3.38        5.56      6.59 o
  -9  -3   6       25.30       17.79      8.76 o
  -8  -3   6      184.02      166.51     20.51 o
  -7  -3   6      155.34      138.43     16.62 o
  -6  -3   6        8.88        9.50      2.62 o
  -5  -3   6      313.76      330.01     24.84 o
  -4  -3   6      234.83      232.97     19.26 o
  -3  -3   6     1368.70     1446.24     34.45 o
  -2  -3   6      267.61      239.69     14.15 o
  -1  -3   6      852.44      830.90     24.06 o
   0  -3   6      506.78      528.58     20.51 o
   1  -3   6     1316.04     1352.43     37.71 o
   2  -3   6       24.53       21.25      4.18 o
   3  -3   6       12.72       11.92      3.69 o
   4  -3   6        3.89        1.84      4.17 o
   5  -3   6       67.73       49.29      7.46 o
   6  -3   6       36.36       29.20      6.48 o
   7  -3   6       11.71       10.33     26.85 o
   8  -3   6       20.70       14.78     10.52 o
   9  -3   6        2.51       12.00     15.67 o
 -11  -2   6        5.13       14.09     10.83 o
 -10  -2   6        0.30       -1.31      7.48 o
  -9  -2   6        2.02        0.06      3.56 o
  -8  -2   6       47.83       37.18      8.01 o
  -7  -2   6       16.53       16.22      4.61 o
  -6  -2   6       15.61       17.89      4.94 o
  -5  -2   6      114.44      101.41     14.07 o
  -4  -2   6      533.56      571.94     31.07 o
  -3  -2   6      171.66      193.85     15.01 o
  -2  -2   6        1.87        1.33      2.25 o
  -1  -2   6      115.04      136.80     13.46 o
   0  -2   6      177.39      176.34     14.31 o
   1  -2   6      140.29      151.53     16.75 o
   2  -2   6      399.03      423.52     21.92 o
   3  -2   6      128.07      136.26     13.22 o
   4  -2   6        5.78        6.34      2.75 o
   5  -2   6      147.92      135.75     12.72 o
   6  -2   6        0.28        6.72     24.26 o
   7  -2   6      131.00      111.86     40.62 o
   8  -2   6        0.08       -2.34      5.63 o
   9  -2   6        1.89       -7.43     11.86 o
 -11  -1   6        3.76        4.13      5.27 o
 -10  -1   6        3.44       -8.49      8.49 o
  -9  -1   6       55.71       50.63     11.10 o
  -8  -1   6       51.01       44.53      7.62 o
  -7  -1   6       73.41       80.35     13.40 o
  -6  -1   6       16.40       19.73      5.36 o
  -5  -1   6       32.43       49.95     10.26 o
  -4  -1   6        0.31        5.73      4.58 o
  -3  -1   6        5.14       10.17      3.86 o
  -2  -1   6        0.29        2.42      4.29 o
  -1  -1   6     2463.27     2459.25     55.45 o
   0  -1   6      392.17      415.88     27.77 o
   1  -1   6     2920.48     3024.68     64.80 o
   2  -1   6      717.73      699.34     25.59 o
   3  -1   6      983.36      992.92     38.04 o
   4  -1   6       60.33       49.05      7.41 o
   5  -1   6      350.35      374.08     34.35 o
   6  -1   6       16.62       18.80     19.27 o
   7  -1   6        8.62        4.48     10.82 o
   8  -1   6       46.94       33.85     24.68 o
   9  -1   6        5.67       -2.49      5.98 o
 -11   0   6        6.16       -2.82     20.09 o
 -10   0   6        2.41       -0.09      6.67 o
  -9   0   6        8.78        4.12      8.11 o
  -8   0   6        0.01        7.18      5.83 o
  -7   0   6       18.25       14.72      4.32 o
  -6   0   6      696.24      793.22     42.36 o
  -5   0   6       57.66       88.25     17.12 o
  -4   0   6      374.35      365.25     30.41 o
  -3   0   6       19.99       26.79      8.25 o
  -2   0   6     1397.63     1420.72     57.46 o
  -1   0   6      794.33      787.80     35.99 o
   0   0   6       85.06       84.46     14.00 o
   1   0   6     2752.67     2930.89     62.62 o
   2   0   6       65.29       63.90      9.43 o
   3   0   6      105.99      116.28     11.44 o
   4   0   6        0.50        0.20      2.95 o
   5   0   6       20.51        8.38      4.96 o
   6   0   6       40.48       28.89     22.23 o
   7   0   6       53.00       49.95     29.79 o
   8   0   6       18.68       15.30     10.85 o
 -11   1   6        0.66      -15.98     16.92 o
 -10   1   6        0.07       -2.94      7.24 o
  -9   1   6        0.53        3.65      9.90 o
  -8   1   6        1.36        2.89      4.36 o
  -7   1   6      175.01      189.39     26.39 o
  -6   1   6       30.04       28.34     12.93 o
  -5   1   6       76.00      105.41     17.55 o
  -4   1   6      450.15      432.73     34.60 o
  -3   1   6     1159.26     1111.65     56.48 o
  -2   1   6      503.23      523.69     49.25 o
  -1   1   6      181.85      187.34     29.38 o
   0   1   6       38.18       36.51      7.30 o
   1   1   6      396.38      369.43     25.24 o
   2   1   6      567.18      561.99     29.42 o
   3   1   6       75.59       88.82     12.09 o
   4   1   6       12.20        0.43      6.82 o
   5   1   6       15.96       16.23      9.17 o
   6   1   6        6.94        9.76     12.60 o
   7   1   6       29.24       29.15     22.45 o
   8   1   6        1.71       -3.45     13.61 o
 -11   2   6        0.14       -6.68     15.88 o
 -10   2   6        0.81       -4.41      7.42 o
  -9   2   6       22.19       10.52      8.60 o
  -8   2   6       84.82       97.65     19.57 o
  -7   2   6      103.73      117.78     18.32 o
  -6   2   6      346.18      366.58     36.71 o
  -5   2   6       36.41       31.06     15.79 o
  -4   2   6      294.29      292.82     30.74 o
  -3   2   6      357.64      341.37     42.59 o
  -2   2   6        0.36       23.45     21.06 o
  -1   2   6        7.07        2.31      3.62 o
   0   2   6       18.18       26.29      4.88 o
   1   2   6        3.39        2.20      7.79 o
   2   2   6        9.47       13.92     12.30 o
   3   2   6        0.04        0.15      7.36 o
   4   2   6       23.18       19.76      7.39 o
   5   2   6        6.60       10.67     15.50 o
   6   2   6        9.30       13.89     17.43 o
   7   2   6       14.36        8.43     21.07 o
 -11   3   6        8.09       18.25     14.53 o
 -10   3   6        4.41        3.92      7.67 o
  -9   3   6        5.57        6.35      5.71 o
  -8   3   6        3.26      -12.90     12.90 o
  -7   3   6       34.31       50.06     16.47 o
  -6   3   6        2.55        0.84      2.78 o
  -5   3   6      159.53      160.72     23.09 o
  -4   3   6        6.92        8.33      7.19 o
  -3   3   6      804.97      819.36     68.48 o
  -2   3   6      737.42      713.55     63.56 o
  -1   3   6        8.43       14.14      7.40 o
   0   3   6      119.84      101.82     28.17 o
   1   3   6       72.07       65.11     11.14 o
   2   3   6       55.22       56.58     22.58 o
   3   3   6       23.27       18.71     22.31 o
   4   3   6        0.07       -1.82      5.88 o
   5   3   6       74.68       51.06     29.59 o
   6   3   6       20.35       30.89     30.23 o
   7   3   6        2.28       10.58      6.80 o
 -11   4   6        2.39        6.71     15.34 o
 -10   4   6       55.72       45.45     24.67 o
  -9   4   6        6.00       12.36      5.27 o
  -8   4   6       28.12       33.00     15.08 o
  -7   4   6       17.68       23.43     15.74 o
  -6   4   6        0.23        2.03      3.48 o
  -5   4   6      267.15      259.76     22.48 o
  -4   4   6      244.75      240.31     19.14 o
  -3   4   6       48.32       55.43     21.60 o
  -2   4   6       37.19       53.34     24.37 o
  -1   4   6        1.02        6.18     11.71 o
   0   4   6      399.56      368.89     31.96 o
   1   4   6        6.69       -5.44     14.20 o
   2   4   6       27.36       26.18     12.87 o
   3   4   6        3.61       15.69     12.28 o
   4   4   6        0.25       -2.09      4.80 o
   5   4   6       10.40        5.35     10.91 o
   6   4   6       30.12       13.11     19.77 o
 -11   5   6        0.32        1.24     11.19 o
 -10   5   6        0.01        9.27     10.49 o
  -9   5   6       39.64       56.83     17.20 o
  -8   5   6       32.90       54.35     18.85 o
  -7   5   6      342.09      400.15     46.02 o
  -6   5   6       21.71       35.02     19.34 o
  -5   5   6       59.66       62.79     26.73 o
  -4   5   6       89.42      102.32     27.64 o
  -3   5   6      827.29      822.23     77.30 o
  -2   5   6      663.71      620.19     67.20 o
  -1   5   6      139.81      153.88     33.96 o
   0   5   6     1235.57     1239.28     90.18 o
   1   5   6       47.18       33.20     17.13 o
   2   5   6       50.12       85.08     31.34 o
   3   5   6        0.00        6.64     10.32 o
   4   5   6       88.58      104.83     27.17 o
   5   5   6        0.14        8.39     18.54 o
 -11   6   6        8.23        2.97     18.42 o
 -10   6   6       25.17       49.78     17.35 o
  -9   6   6        1.42        2.78      6.11 o
  -8   6   6        0.17       -2.48      5.70 o
  -7   6   6      162.36       92.31     29.24 o
  -6   6   6       22.20        6.64     31.85 o
  -5   6   6        1.72       -9.04      9.04 o
  -4   6   6       20.76       31.35     17.95 o
  -3   6   6       54.51       37.11     25.70 o
  -2   6   6        0.27        1.53     28.06 o
  -1   6   6      194.08      176.03     34.94 o
   0   6   6       38.93       18.09     29.99 o
   1   6   6       29.89       50.15     26.15 o
   2   6   6       13.35       20.68     16.09 o
   3   6   6       29.27       52.22     21.70 o
   4   6   6        4.19        9.47     15.22 o
 -10   7   6        0.01        4.51     13.10 o
  -9   7   6        3.47       10.27      7.49 o
  -8   7   6        0.52       -1.73      7.53 o
  -7   7   6       10.14      -12.94     19.82 o
  -6   7   6      139.83      109.68     25.87 o
  -5   7   6        0.27       11.44     29.65 o
  -4   7   6       82.00      100.41     31.36 o
  -3   7   6       39.96       33.65     15.28 o
  -2   7   6       17.85       23.00     34.50 o
  -1   7   6        9.92        7.03     11.25 o
   0   7   6       16.63        1.43     38.44 o
   1   7   6       31.28       28.56     25.17 o
   2   7   6       30.55       13.31     15.82 o
   3   7   6       29.43       28.26     14.43 o
  -9   8   6        3.89       -6.72     70.51 o
  -8   8   6        0.18       -7.87     22.23 o
  -7   8   6        5.51      -22.31     22.31 o
  -6   8   6       22.29        7.13     23.78 o
  -5   8   6        5.57        9.80     18.20 o
  -4   8   6       27.88       46.37     34.81 o
  -3   8   6      121.55      155.30     38.00 o
  -2   8   6        2.49        7.44     30.25 o
  -1   8   6        3.93        7.25      4.12 o
   0   8   6        0.98      -11.87     36.86 o
   1   8   6        3.08        6.29     16.24 o
   2   8   6      101.75      112.98     42.94 o
  -8   9   6        3.80      -20.94     21.62 o
  -7   9   6        2.48        3.35      7.47 o
  -6   9   6        3.31       -9.27     22.88 o
  -5   9   6       11.92       11.06     36.57 o
  -4   9   6       25.74       42.90     25.21 o
  -3   9   6        1.74       23.59     27.12 o
  -2   9   6       33.65       54.70     24.37 o
  -1   9   6        5.64        9.46     14.51 o
   0   9   6        2.73      -19.44     58.34 o
   1   9   6        3.86      -10.76     19.93 o
  -7  10   6        4.85       39.86     26.71 o
  -6  10   6        0.89       15.82     15.84 o
  -5  10   6        0.10       11.36     42.62 o
  -4  10   6       63.06      110.36     53.33 o
  -3  10   6       23.91       25.61     22.05 o
  -2  10   6       25.07       24.83     21.61 o
  -1  10   6       21.13        0.83     34.26 o
  -1 -14   7        0.23        3.09     11.17 o
   0 -14   7       10.52        9.96      8.62 o
   1 -14   7        0.01        7.09      7.35 o
   2 -14   7        1.16       -2.33      7.02 o
   3 -14   7        6.29        8.36      5.57 o
   4 -14   7        7.96       -1.08     18.14 o
   5 -14   7        0.00      -17.41     17.41 o
  -3 -13   7        0.89        5.97     13.18 o
  -2 -13   7        0.26       -1.72      5.85 o
  -1 -13   7        0.22       -4.85     11.90 o
   0 -13   7        5.29       -0.23      4.34 o
   1 -13   7        1.59        6.14      7.76 o
   2 -13   7        4.75        5.41      7.21 o
   3 -13   7        0.04       -8.83     12.29 o
   4 -13   7        0.31      -17.54     17.57 o
   5 -13   7        6.42        1.01     12.56 o
   6 -13   7       12.13        5.50     15.66 o
   7 -13   7        0.03      -11.75     11.90 o
  -4 -12   7        3.18      -25.39     28.00 o
  -3 -12   7        2.28       -3.34     10.90 o
  -2 -12   7        1.12        4.03     11.53 o
  -1 -12   7       21.05       20.94      7.13 o
   0 -12   7        1.06       10.81     11.77 o
   1 -12   7       72.56      101.23     26.42 o
   2 -12   7       99.89      111.65     20.50 o
   3 -12   7       28.47       25.38      4.34 o
   4 -12   7        0.03      -20.97     20.97 o
   5 -12   7       13.25        4.94     12.41 o
   6 -12   7        7.30        2.75      3.07 o
   7 -12   7        0.90       -3.09     14.72 o
  -6 -11   7        0.12       -5.73      7.90 o
  -5 -11   7       22.45       19.49     13.10 o
  -4 -11   7        1.30        1.34      7.48 o
  -3 -11   7        2.53       -5.25      7.88 o
  -2 -11   7       18.53        9.85      5.28 o
  -1 -11   7       15.44       12.30      3.10 o
   0 -11   7      269.39      299.01     35.84 o
   1 -11   7      159.59      172.98     24.45 o
   2 -11   7      402.12      422.68     38.02 o
   3 -11   7      256.97      261.44     37.64 o
   4 -11   7       16.74       13.42      4.60 o
   5 -11   7       63.04       45.17     26.75 o
   6 -11   7       90.82       81.92     24.89 o
   7 -11   7       16.50       12.20     14.00 o
   8 -11   7        0.98        0.52     10.41 o
  -7 -10   7        0.01        4.25      8.92 o
  -6 -10   7        1.15        3.80     12.78 o
  -5 -10   7        4.62        8.44     12.56 o
  -4 -10   7       31.45       22.99      8.14 o
  -3 -10   7        0.64        4.58      3.52 o
  -2 -10   7        0.06        3.23      5.07 o
  -1 -10   7        0.36        3.34      4.45 o
   0 -10   7       40.31       52.82     12.24 o
   1 -10   7      253.40      249.43     36.97 o
   2 -10   7       21.10       19.24      9.70 o
   3 -10   7      222.77      228.60     33.22 o
   4 -10   7        4.53       -7.28     15.90 o
   5 -10   7        5.15       -6.69      7.25 o
   6 -10   7       11.72       22.28     12.25 o
   7 -10   7       18.12       12.81     13.75 o
   8 -10   7        0.87       -9.12      9.12 o
  -7  -9   7        4.24        9.39      5.00 o
  -6  -9   7       19.24       26.42     10.16 o
  -5  -9   7       13.64       11.53      6.78 o
  -4  -9   7        1.30        3.22      3.36 o
  -3  -9   7      111.15      124.31     17.21 o
  -2  -9   7        6.64        4.38      5.26 o
  -1  -9   7        0.81       -0.12      2.79 o
   0  -9   7      152.73      132.05     11.82 o
   1  -9   7      181.34      170.93     23.59 o
   2  -9   7        5.46        7.54      5.90 o
   3  -9   7       97.75       91.47     12.53 o
   4  -9   7       63.37       83.14     30.15 o
   5  -9   7       69.93       57.40     10.46 o
   6  -9   7        1.31       -1.34      4.34 o
   7  -9   7        3.98        2.31      5.41 o
   8  -9   7        2.07        3.08      8.61 o
   9  -9   7        0.62        2.06      9.78 o
  -8  -8   7        0.59       -3.24      3.24 o
  -7  -8   7        0.22        5.06      6.26 o
  -6  -8   7        0.55        3.19      5.21 o
  -5  -8   7       21.64       47.89     12.86 o
  -4  -8   7       31.68       25.98      7.92 o
  -3  -8   7       12.81       13.53      5.62 o
  -2  -8   7       57.35       43.51      9.60 o
  -1  -8   7        0.79       -1.69      6.74 o
   0  -8   7       56.42       61.18      9.39 o
   1  -8   7       26.31       13.57      4.56 o
   2  -8   7       45.32       67.60     17.83 o
   3  -8   7        0.26        3.13      3.57 o
   4  -8   7       22.00       27.30      5.84 o
   5  -8   7        5.63        6.58      3.69 o
   6  -8   7        1.65       -2.63      5.54 o
   7  -8   7       45.21       50.47     13.57 o
   8  -8   7        0.11        1.38      9.38 o
   9  -8   7        0.23        7.50     10.80 o
  -9  -7   7        0.02       -1.41      5.77 o
  -8  -7   7        2.14       -0.04      7.24 o
  -7  -7   7        4.63       -1.58      5.66 o
  -6  -7   7        0.01        8.72      8.20 o
  -5  -7   7       11.24       14.82      7.51 o
  -4  -7   7        5.37        3.06      6.21 o
  -3  -7   7       33.79       31.91      7.49 o
  -2  -7   7       14.01       10.08      3.22 o
  -1  -7   7        0.50        1.54      4.90 o
   0  -7   7      293.91      279.36     28.48 o
   1  -7   7       82.32       80.72     14.26 o
   2  -7   7      137.77      169.61     15.01 o
   3  -7   7       12.34       11.36      4.66 o
   4  -7   7       84.07       88.57     13.54 o
   5  -7   7        1.35        2.21      2.18 o
   6  -7   7        1.53       12.51      7.57 o
   7  -7   7       98.53       85.68     23.32 o
   8  -7   7        0.00        2.56      9.45 o
   9  -7   7        4.41       13.41     22.05 o
  -9  -6   7        0.04        4.56      4.46 o
  -8  -6   7       36.90       50.64     16.17 o
  -7  -6   7        7.36       -0.28      6.36 o
  -6  -6   7        2.10       -1.29      1.78 o
  -5  -6   7      147.73      134.72     21.91 o
  -4  -6   7       14.25       32.17     11.74 o
  -3  -6   7        5.02        7.86      3.19 o
  -2  -6   7       92.81      101.67      9.57 o
  -1  -6   7      267.31      236.89     18.75 o
   0  -6   7      105.14      115.92     17.78 o
   1  -6   7      415.48      451.70     34.54 o
   2  -6   7     1028.37     1081.32     43.52 o
   3  -6   7      153.98      194.73     23.86 o
   4  -6   7      104.01       94.60     15.80 o
   5  -6   7       33.10       21.86      5.18 o
   6  -6   7      129.60      149.95     20.93 o
   7  -6   7       98.93      100.16     26.46 o
   8  -6   7       29.56       50.90     20.52 o
   9  -6   7        0.11       10.11     10.31 o
 -10  -5   7        0.17        4.89      5.95 o
  -9  -5   7        3.28        4.40      3.89 o
  -8  -5   7        4.29        3.46      3.40 o
  -7  -5   7       45.05       61.26     16.07 o
  -6  -5   7        0.12        4.34      2.55 o
  -5  -5   7      151.65      129.74     14.47 o
  -4  -5   7       39.55       30.83      9.07 o
  -3  -5   7       65.49       79.90     10.36 o
  -2  -5   7      377.26      371.60     19.39 o
  -1  -5   7      131.33      119.08      7.95 o
   0  -5   7      141.03      145.95      9.05 o
   1  -5   7       16.32       13.63      4.76 o
   2  -5   7        8.28       17.06      3.38 o
   3  -5   7       86.23       78.64     15.07 o
   4  -5   7        4.79        6.82      5.97 o
   5  -5   7      131.01      132.80     14.83 o
   6  -5   7        5.73        1.92      3.89 o
   7  -5   7       94.73      104.49     27.58 o
   8  -5   7        8.87       10.26     19.79 o
   9  -5   7       66.83       76.61     34.80 o
 -10  -4   7        0.03       -3.21     12.08 o
  -9  -4   7        7.65        9.86      2.71 o
  -8  -4   7       42.29       49.72     15.56 o
  -7  -4   7       96.04      137.76     18.73 o
  -6  -4   7        5.16       12.14      5.84 o
  -5  -4   7       97.91      117.83     15.39 o
  -4  -4   7       45.75       46.23      8.88 o
  -3  -4   7      218.28      221.44     12.84 o
  -2  -4   7      669.13      670.52     28.10 o
  -1  -4   7        5.12        0.60      3.91 o
   0  -4   7       51.66       62.03     13.11 o
   1  -4   7     2443.71     2537.81     68.40 o
   2  -4   7      207.55      200.40     20.05 o
   3  -4   7      186.92      191.66     17.36 o
   4  -4   7        3.00        3.70      3.62 o
   5  -4   7        4.31        4.01      2.06 o
   6  -4   7      560.20      581.49     60.43 o
   7  -4   7        4.70       21.26     20.40 o
   8  -4   7       20.58       17.73      8.05 o
   9  -4   7        0.27        6.58     13.97 o
 -11  -3   7        1.56       -2.40      9.02 o
 -10  -3   7        0.10       -1.81      9.54 o
  -9  -3   7        3.41        6.05     11.23 o
  -8  -3   7       29.54       29.77      8.54 o
  -7  -3   7       61.23       54.62     12.07 o
  -6  -3   7        1.04        3.52     11.28 o
  -5  -3   7        4.57        2.67      2.85 o
  -4  -3   7      100.69       93.92     13.87 o
  -3  -3   7        1.63        1.43      3.03 o
  -2  -3   7      105.97       91.74      7.86 o
  -1  -3   7      138.31      138.03     19.41 o
   0  -3   7       35.62       36.82     11.10 o
   1  -3   7      571.91      602.68     45.21 o
   2  -3   7       17.09       19.85      4.33 o
   3  -3   7       75.31       88.04     11.60 o
   4  -3   7       39.18       30.52      9.40 o
   5  -3   7      200.59      219.09     17.30 o
   6  -3   7      502.95      538.89     59.84 o
   7  -3   7       59.47       63.10     22.55 o
   8  -3   7        0.68        0.24      7.78 o
   9  -3   7        2.00        1.93      5.72 o
 -11  -2   7        0.46        1.41      4.22 o
 -10  -2   7        0.01        0.13      7.30 o
  -9  -2   7        5.86        2.14      3.39 o
  -8  -2   7        4.24       -1.73      5.98 o
  -7  -2   7        2.20        1.97      4.47 o
  -6  -2   7        0.03       -0.91      3.08 o
  -5  -2   7      160.60      162.79     18.03 o
  -4  -2   7        0.28        8.44      7.09 o
  -3  -2   7       50.42       68.50     10.19 o
  -2  -2   7     1280.58     1341.39     40.76 o
  -1  -2   7      797.03      820.77     39.46 o
   0  -2   7        4.82       12.55     21.49 o
   1  -2   7      488.29      557.43     42.91 o
   2  -2   7      152.70      150.36     13.81 o
   3  -2   7      185.09      181.11     16.78 o
   4  -2   7      243.82      244.12     22.84 o
   5  -2   7        0.52        0.60      1.91 o
   6  -2   7      196.39      222.77     39.75 o
   7  -2   7        0.07       -5.16      5.16 o
   8  -2   7        3.17        9.60     14.75 o
 -11  -1   7        0.81       -1.88      4.65 o
 -10  -1   7        4.01        8.21      4.48 o
  -9  -1   7        0.03        1.56      3.19 o
  -8  -1   7        1.09        3.85      4.17 o
  -7  -1   7       25.64       21.45     11.56 o
  -6  -1   7        0.05        6.71      7.70 o
  -5  -1   7       95.07      102.94     15.44 o
  -4  -1   7      215.85      231.05     25.23 o
  -3  -1   7       42.61       39.48     10.98 o
  -2  -1   7       27.87       15.28     11.73 o
  -1  -1   7     1060.98     1135.55     43.78 o
   0  -1   7       13.25        5.67      8.08 o
   1  -1   7      353.43      354.62     34.10 o
   2  -1   7       28.73       24.17      3.69 o
   3  -1   7        2.96        7.80      4.66 o
   4  -1   7      261.99      252.83     19.99 o
   5  -1   7      409.86      447.04     33.81 o
   6  -1   7        7.71       15.01     16.25 o
   7  -1   7       27.95       17.82     19.20 o
   8  -1   7        0.05       -6.98     15.50 o
 -11   0   7        3.28        5.73      3.97 o
 -10   0   7       57.32       58.61     14.49 o
  -9   0   7       11.05       17.49      7.10 o
  -8   0   7        4.23        1.14      7.74 o
  -7   0   7        7.17        8.24      5.07 o
  -6   0   7        0.01        6.71     15.26 o
  -5   0   7        0.88       -3.61      3.61 o
  -4   0   7      190.74      197.18     24.60 o
  -3   0   7      269.46      223.19     25.60 o
  -2   0   7      269.78      306.01     37.50 o
  -1   0   7      804.14      800.76     46.16 o
   0   0   7      482.07      515.70     41.05 o
   1   0   7       15.09       16.19      7.00 o
   2   0   7       34.12       35.36      7.72 o
   3   0   7      145.97      153.82     17.04 o
   4   0   7        2.88       20.48     10.01 o
   5   0   7       24.54       11.15     12.51 o
   6   0   7       21.20        5.41      5.63 o
   7   0   7        0.58        0.18      8.65 o
   8   0   7        1.10       -1.82     13.86 o
 -11   1   7        3.64        4.58      5.50 o
 -10   1   7        0.99        5.50      9.77 o
  -9   1   7        9.81       15.47     10.70 o
  -8   1   7       10.21       40.55     15.76 o
  -7   1   7       58.76       39.03     24.03 o
  -6   1   7      177.10      126.82     29.52 o
  -5   1   7      101.78      113.81     19.43 o
  -4   1   7       80.71       88.92     17.29 o
  -3   1   7      904.60      929.26     70.63 o
  -2   1   7     1379.36     1359.04     83.54 o
  -1   1   7       54.65       45.65     19.77 o
   0   1   7      363.00      354.77     23.05 o
   1   1   7      135.61      134.49     16.30 o
   2   1   7      827.76      930.18     59.54 o
   3   1   7      364.23      370.68     32.20 o
   4   1   7       11.17        7.95      2.87 o
   5   1   7       32.08       18.84     14.03 o
   6   1   7        1.80       -2.53      8.83 o
   7   1   7        1.02       -4.24     13.11 o
 -11   2   7        9.99       10.70     12.17 o
 -10   2   7        2.95        1.26      6.99 o
  -9   2   7       24.30       42.35     12.41 o
  -8   2   7       33.76       36.58     16.88 o
  -7   2   7       41.97       43.76     14.94 o
  -6   2   7       75.25       49.39     16.98 o
  -5   2   7        0.77        2.55      6.81 o
  -4   2   7        1.68        6.18     16.01 o
  -3   2   7      613.82      639.44     62.40 o
  -2   2   7      450.99      511.60     54.11 o
  -1   2   7      543.74      539.59     28.22 o
   0   2   7       40.34       42.42     12.50 o
   1   2   7       11.02       12.72      5.51 o
   2   2   7       21.77       44.02     22.13 o
   3   2   7      172.15      185.03     30.48 o
   4   2   7        8.17       -1.31      7.67 o
   5   2   7       13.84       20.49     15.50 o
   6   2   7       12.73       36.94     29.35 o
   7   2   7        5.21       11.71     21.15 o
 -11   3   7       10.05       15.50      9.78 o
 -10   3   7        1.56       17.39     16.47 o
  -9   3   7       39.45       25.46     13.72 o
  -8   3   7       12.45        7.43      4.50 o
  -7   3   7       11.16       11.42      7.32 o
  -6   3   7       38.94       39.33     22.41 o
  -5   3   7       69.03       71.14     16.69 o
  -4   3   7      621.87      613.77     63.36 o
  -3   3   7       13.00       22.07     16.51 o
  -2   3   7      398.27      407.37     51.09 o
  -1   3   7        4.49       -4.78      9.33 o
   0   3   7       70.53       48.52     12.09 o
   1   3   7      282.33      298.75     26.79 o
   2   3   7        4.61        7.40      4.41 o
   3   3   7       70.49       83.20     20.71 o
   4   3   7        0.05        9.86     11.21 o
   5   3   7        0.30        0.23     18.62 o
   6   3   7        9.48       14.63     18.03 o
 -11   4   7        0.03        2.55     13.56 o
 -10   4   7        9.21        9.62     14.83 o
  -9   4   7        2.93       -5.46      8.43 o
  -8   4   7       13.31       18.98     14.64 o
  -7   4   7      124.23      125.92     30.00 o
  -6   4   7      166.81      145.92     22.39 o
  -5   4   7       73.49       34.65     21.67 o
  -4   4   7      127.77      130.49     32.24 o
  -3   4   7      354.30      432.22     56.39 o
  -2   4   7        3.49       25.53     17.59 o
  -1   4   7        1.60       13.35     14.36 o
   0   4   7       68.15       83.86     15.65 o
   1   4   7        1.62       -2.70      8.49 o
   2   4   7      106.61       86.94     29.53 o
   3   4   7       36.10       46.72     19.40 o
   4   4   7       22.14       53.02     32.08 o
   5   4   7        3.34      -18.84     20.85 o
 -11   5   7        0.05       14.10     11.40 o
 -10   5   7        1.15        5.02      7.47 o
  -9   5   7        6.07        3.51      4.50 o
  -8   5   7      154.08      148.40     28.66 o
  -7   5   7        6.92        9.56     19.80 o
  -6   5   7      173.35      164.17     35.63 o
  -5   5   7      244.02      264.19     47.24 o
  -4   5   7        0.57       20.79     16.71 o
  -3   5   7       26.72       41.58     25.41 o
  -2   5   7       71.45       89.04     34.09 o
  -1   5   7      580.43      609.59     41.94 o
   0   5   7        1.03      -18.20     21.05 o
   1   5   7      282.74      245.50     54.87 o
   2   5   7       73.00       80.72     30.93 o
   3   5   7        6.86       15.53     12.30 o
   4   5   7       35.12       47.96     30.66 o
   5   5   7       16.74       27.30     28.63 o
 -10   6   7        2.79        4.05      6.56 o
  -9   6   7        0.06       11.84      7.75 o
  -8   6   7       13.09       20.49      9.83 o
  -7   6   7        4.24       -8.53     11.63 o
  -6   6   7       32.87       34.79     20.06 o
  -5   6   7       34.14       37.90     27.90 o
  -4   6   7        2.88       36.02     43.74 o
  -3   6   7        0.31       24.62     45.72 o
  -2   6   7       40.41       34.13     17.85 o
  -1   6   7        0.94      -12.40     12.81 o
   0   6   7        5.25      -23.00     23.00 o
   1   6   7        1.14      -17.04     19.83 o
   2   6   7        2.45       -2.18      7.56 o
   3   6   7        0.03        7.42      8.79 o
   4   6   7        6.57        8.83     29.45 o
 -10   7   7        0.39       -1.26     10.61 o
  -9   7   7        5.19        8.34     15.74 o
  -8   7   7        0.05      -14.75     18.46 o
  -7   7   7        6.22        2.50      7.94 o
  -6   7   7       22.37       24.07     21.89 o
  -5   7   7        1.68        8.22     33.66 o
  -4   7   7       56.62       60.30     37.16 o
  -3   7   7        2.83        6.21     30.22 o
  -2   7   7       69.53       76.18     26.89 o
  -1   7   7       16.66       -1.84      7.66 o
   0   7   7        0.02       -9.96     26.30 o
   1   7   7        4.34       -0.31      6.61 o
   2   7   7        0.75       -1.71     12.06 o
  -9   8   7       13.35        4.03     24.02 o
  -8   8   7        4.66       -3.83     21.09 o
  -7   8   7       68.83       89.89     31.26 o
  -6   8   7       17.78       21.57     15.62 o
  -5   8   7        1.98       17.56     52.11 o
  -4   8   7       13.80       15.68     33.41 o
  -3   8   7        1.39        3.37     32.37 o
  -2   8   7       57.91       63.34     23.26 o
  -1   8   7        4.69        1.52     16.24 o
   0   8   7       20.75       10.43     31.63 o
   1   8   7        0.68        9.25     15.64 o
  -7   9   7        1.82       13.67     65.86 o
  -6   9   7       12.35       18.99     33.60 o
  -5   9   7        2.21        8.86     20.80 o
  -4   9   7        0.67        4.90     35.94 o
  -3   9   7       16.45       21.81     25.96 o
  -2   9   7       13.55       25.44     15.54 o
  -1   9   7        0.46       -4.39     26.29 o
  -1 -14   8        8.32       12.86     13.81 o
   0 -14   8        0.14        5.82      9.32 o
   1 -14   8        4.90        3.88      9.90 o
   2 -14   8        2.69        1.23      9.48 o
   3 -14   8        0.00       -0.10     10.24 o
   4 -14   8        1.03       -7.31     18.52 o
   5 -14   8       18.57        0.39     14.72 o
  -3 -13   8       10.72        8.88      8.77 o
  -2 -13   8       21.14        5.93     11.28 o
  -1 -13   8       24.93       17.30     12.74 o
   0 -13   8       11.64        5.56      5.35 o
   1 -13   8       11.54        3.89      4.03 o
   2 -13   8        1.12        7.77      7.45 o
   3 -13   8       15.30       17.03     10.48 o
   4 -13   8        1.04       -3.14     12.75 o
   5 -13   8        1.75       -0.19     14.12 o
   6 -13   8        0.01       -9.36     10.87 o
  -4 -12   8        0.72        4.09      5.77 o
  -3 -12   8        0.00       -3.58     10.43 o
  -2 -12   8       12.95        3.24      9.64 o
  -1 -12   8        4.96       -1.73      6.30 o
   0 -12   8       22.38       43.09     18.54 o
   1 -12   8       12.22       12.71     11.10 o
   2 -12   8        9.89       13.98      8.43 o
   3 -12   8        4.21        2.88      5.62 o
   4 -12   8       21.92       40.93     27.64 o
   5 -12   8        0.44       -1.01      4.91 o
   6 -12   8       20.03        8.95      6.46 o
   7 -12   8        1.02        1.91     13.00 o
  -6 -11   8        6.54       16.68     13.73 o
  -5 -11   8       18.83       19.11      7.82 o
  -4 -11   8        1.12       -6.90      9.72 o
  -3 -11   8      109.73       97.15     22.35 o
  -2 -11   8        2.89        1.29      4.60 o
  -1 -11   8        0.01        6.52      9.74 o
   0 -11   8        6.46        5.78      5.48 o
   1 -11   8       95.82      104.03     17.13 o
   2 -11   8      276.66      300.68     42.36 o
   3 -11   8      206.31      244.34     37.79 o
   4 -11   8       20.50       14.54     16.05 o
   5 -11   8        9.40       24.73     18.54 o
   6 -11   8        0.81       -4.22      9.04 o
   7 -11   8        4.76       -6.82     11.82 o
   8 -11   8        9.61        6.85      8.77 o
  -7 -10   8        0.02       -1.36     16.99 o
  -6 -10   8        4.72       -0.75     14.61 o
  -5 -10   8        2.39       -5.24     10.44 o
  -4 -10   8        9.70       23.67     10.61 o
  -3 -10   8       53.70       50.26     14.53 o
  -2 -10   8       23.57       29.88      9.51 o
  -1 -10   8       20.66       12.13      6.37 o
   0 -10   8       37.27       21.02      5.14 o
   1 -10   8       41.45       32.55     10.77 o
   2 -10   8       15.30       10.54      8.39 o
   3 -10   8       18.07       22.72      9.85 o
   4 -10   8        0.03       -5.99     10.45 o
   5 -10   8        7.50        9.17     11.91 o
   6 -10   8       11.47       11.92      8.57 o
   7 -10   8        2.72       -3.91     18.19 o
   8 -10   8        6.89       -1.90     14.88 o
  -7  -9   8        5.60       21.54      9.01 o
  -6  -9   8        4.47        5.74      7.92 o
  -5  -9   8        0.08       -0.42      3.64 o
  -4  -9   8      116.48      121.04     17.64 o
  -3  -9   8        6.32       -6.67      7.28 o
  -2  -9   8        0.00       -1.61      4.18 o
  -1  -9   8       90.65       94.89     12.13 o
   0  -9   8        0.13       -1.78      6.37 o
   1  -9   8      261.32      276.55     31.11 o
   2  -9   8       26.70       12.58     14.43 o
   3  -9   8       28.74        2.85     16.02 o
   4  -9   8        5.64        8.88     11.53 o
   5  -9   8        3.26        0.66      6.30 o
   6  -9   8       11.87       27.36     12.51 o
   7  -9   8        1.69       -2.84      9.47 o
   8  -9   8        1.17      -18.56     18.56 o
  -8  -8   8        5.28       12.38      4.54 o
  -7  -8   8        0.38       -2.39      6.20 o
  -6  -8   8       17.50       16.33      7.25 o
  -5  -8   8       15.21       22.31      9.31 o
  -4  -8   8       11.66       10.92      5.65 o
  -3  -8   8       16.04       14.54      6.82 o
  -2  -8   8       39.61       39.42      6.84 o
  -1  -8   8       15.61        7.12      6.09 o
   0  -8   8      140.45      152.43     22.62 o
   1  -8   8       84.36       77.66     14.68 o
   2  -8   8        2.41      -12.26     12.26 o
   3  -8   8       20.27        9.07      8.48 o
   4  -8   8        0.04       -1.94      3.47 o
   5  -8   8      107.68      126.45     19.79 o
   6  -8   8       23.38       15.81      6.01 o
   7  -8   8        1.54        5.09      9.16 o
   8  -8   8       21.50       52.10     21.87 o
   9  -8   8        5.04        9.06     13.74 o
  -9  -7   8       24.93       14.41     13.26 o
  -8  -7   8        0.02       -4.45      5.49 o
  -7  -7   8        3.78        4.01      2.76 o
  -6  -7   8        5.80       -0.41      4.75 o
  -5  -7   8        0.06       14.55     10.91 o
  -4  -7   8        3.27        3.80      6.22 o
  -3  -7   8       64.94       76.82      9.98 o
  -2  -7   8        8.71        4.80      8.44 o
  -1  -7   8      208.79      214.02     19.32 o
   0  -7   8      220.08      231.35     27.26 o
   1  -7   8       30.49       39.66     10.58 o
   2  -7   8        8.58        2.74      6.36 o
   3  -7   8       21.68       23.21      5.30 o
   4  -7   8       13.41       28.06     10.21 o
   5  -7   8        8.88        4.47      5.26 o
   6  -7   8       17.30       11.06     12.06 o
   7  -7   8        0.08        2.24      6.31 o
   8  -7   8        5.23        3.85      9.31 o
   9  -7   8        5.56        8.89     24.12 o
  -9  -6   8        7.43       15.74      8.51 o
  -8  -6   8       29.08       15.78      8.26 o
  -7  -6   8      100.96       90.08     19.74 o
  -6  -6   8      154.35      155.67     24.46 o
  -5  -6   8      103.22       85.53     14.65 o
  -4  -6   8        0.56       -0.86      6.57 o
  -3  -6   8        8.42       11.00      4.17 o
  -2  -6   8       98.79       88.90      9.47 o
  -1  -6   8       78.37       74.14      9.90 o
   0  -6   8      740.71      776.57     48.61 o
   1  -6   8       80.41       82.53     10.33 o
   2  -6   8      109.02      141.40     16.76 o
   3  -6   8       43.60       45.83     11.41 o
   4  -6   8        2.84        1.48      6.30 o
   5  -6   8        3.40       -3.25      3.25 o
   6  -6   8        0.09       -0.30      3.37 o
   7  -6   8        0.85        6.67      8.51 o
   8  -6   8        7.65       17.37     11.51 o
   9  -6   8       18.00       33.15     19.30 o
 -10  -5   8        0.04        2.20      6.63 o
  -9  -5   8       23.17       10.37      8.28 o
  -8  -5   8        1.63       -5.59     10.69 o
  -7  -5   8      434.44      493.74     46.03 o
  -6  -5   8       43.19       54.67     11.29 o
  -5  -5   8      274.03      310.58     22.86 o
  -4  -5   8       12.30       12.57      6.40 o
  -3  -5   8        3.00        2.75      2.36 o
  -2  -5   8       38.72       41.70      7.04 o
  -1  -5   8      180.02      176.95     13.58 o
   0  -5   8      466.10      506.62     47.48 o
   1  -5   8        0.14       -0.50      3.99 o
   2  -5   8      322.01      340.37     27.65 o
   3  -5   8      104.38      104.93     22.91 o
   4  -5   8       54.30       49.04     10.14 o
   5  -5   8       18.83       21.49     16.17 o
   6  -5   8      283.80      264.61     40.84 o
   7  -5   8        1.46        4.39     11.28 o
   8  -5   8       35.59       46.34     20.61 o
   9  -5   8        1.81       11.19     16.14 o
 -10  -4   8        6.05        0.84      6.14 o
  -9  -4   8       18.62        5.26      4.92 o
  -8  -4   8      189.87      174.25     28.82 o
  -7  -4   8        2.71       -4.77      6.75 o
  -6  -4   8      267.14      272.81     25.91 o
  -5  -4   8      116.89      120.79     16.50 o
  -4  -4   8      152.42      145.99     16.43 o
  -3  -4   8      867.41      932.70     36.73 o
  -2  -4   8       86.93       81.98      9.18 o
  -1  -4   8       47.20       17.92     11.49 o
   0  -4   8       17.92       30.92     12.06 o
   1  -4   8       50.11       50.61     10.25 o
   2  -4   8        6.25        1.80      4.32 o
   3  -4   8       33.42       22.88     10.51 o
   4  -4   8       10.03       10.05      7.87 o
   5  -4   8       26.70       16.63      7.62 o
   6  -4   8        5.62       13.21      8.31 o
   7  -4   8        5.66        2.54     14.32 o
   8  -4   8        6.75        5.08     11.97 o
 -10  -3   8        0.20       -2.59      6.30 o
  -9  -3   8       10.74       10.24      4.36 o
  -8  -3   8      118.82      141.01     21.28 o
  -7  -3   8       30.04       22.73     12.92 o
  -6  -3   8       16.79        6.74      6.86 o
  -5  -3   8       98.76      117.99     16.91 o
  -4  -3   8      227.08      245.05     21.32 o
  -3  -3   8       51.03       52.40      7.47 o
  -2  -3   8      267.50      270.40     19.33 o
  -1  -3   8       74.86       83.53     18.51 o
   0  -3   8      181.67      191.54     18.85 o
   1  -3   8       35.02       51.75     15.27 o
   2  -3   8      153.12      138.16     18.64 o
   3  -3   8      130.99      122.82     18.01 o
   4  -3   8       76.02       87.07     11.90 o
   5  -3   8     1084.23     1119.24     83.20 o
   6  -3   8       19.01       28.01     16.99 o
   7  -3   8       17.17       31.63     21.81 o
   8  -3   8        3.38       -5.70     12.03 o
 -11  -2   8        0.59       -3.12      7.35 o
 -10  -2   8        0.27       -3.08      4.67 o
  -9  -2   8       48.26       49.67     14.28 o
  -8  -2   8       30.87       40.61     11.29 o
  -7  -2   8        2.03        1.57      5.09 o
  -6  -2   8        0.50       -2.92      6.09 o
  -5  -2   8       12.96        8.63      9.26 o
  -4  -2   8      171.33      193.76     23.96 o
  -3  -2   8      578.56      588.28     39.25 o
  -2  -2   8       23.46       12.74      9.68 o
  -1  -2   8      512.82      503.27     33.77 o
   0  -2   8        5.93       -2.21     11.06 o
   1  -2   8       43.24       65.08     16.05 o
   2  -2   8        6.27        3.63      5.59 o
   3  -2   8      654.40      666.50     34.90 o
   4  -2   8       21.66       23.56      8.07 o
   5  -2   8      760.75      837.14     49.84 o
   6  -2   8       15.10       27.58     21.73 o
   7  -2   8       13.26       -4.22      6.82 o
   8  -2   8        9.52       -7.57     14.30 o
 -11  -1   8        0.00       -4.15      8.85 o
 -10  -1   8        7.34        8.42      7.02 o
  -9  -1   8       57.82       62.09     14.23 o
  -8  -1   8        0.42        3.27      6.49 o
  -7  -1   8        0.82        2.60      5.06 o
  -6  -1   8        8.30        0.03     14.39 o
  -5  -1   8       12.42       17.87      7.90 o
  -4  -1   8        2.00        3.26      5.16 o
  -3  -1   8      119.46      148.12     21.78 o
  -2  -1   8      156.89      185.00     24.23 o
  -1  -1   8      809.53      796.41     47.87 o
   0  -1   8      251.65      250.92     31.15 o
   1  -1   8       91.34      111.34     15.72 o
   2  -1   8        2.71       -6.33      8.40 o
   3  -1   8        1.07        4.65      6.31 o
   4  -1   8      491.48      471.57     38.35 o
   5  -1   8        6.24       16.16     21.83 o
   6  -1   8        4.62       22.35     18.30 o
   7  -1   8        3.28       -0.36     11.48 o
   8  -1   8        0.72        5.85     20.90 o
 -11   0   8        0.82        6.92      7.12 o
 -10   0   8       16.39       30.65     12.93 o
  -9   0   8        3.55       13.84     11.44 o
  -8   0   8      105.27      112.78     21.39 o
  -7   0   8       88.38       53.26     15.98 o
  -6   0   8       72.98       46.19     11.17 o
  -5   0   8        1.70        5.58      4.83 o
  -4   0   8        0.28       12.07      8.75 o
  -3   0   8       60.20       85.86     22.77 o
  -2   0   8       22.37       20.90      7.49 o
  -1   0   8      376.49      391.08     33.61 o
   0   0   8        5.92       -5.42      9.55 o
   1   0   8       82.10       65.88     13.84 o
   2   0   8       53.68       64.20     12.15 o
   3   0   8      271.40      278.08     29.85 o
   4   0   8      514.83      600.41     44.59 o
   5   0   8       21.58       -4.71     12.67 o
   6   0   8        1.93        6.61     11.19 o
   7   0   8        0.29        4.61     19.97 o
 -11   1   8       15.41       18.73     19.35 o
 -10   1   8        0.35       22.70     14.05 o
  -9   1   8        0.06       12.73     11.02 o
  -8   1   8        0.10        3.76     12.86 o
  -7   1   8      102.93       76.99     19.94 o
  -6   1   8       61.91       57.63     10.67 o
  -5   1   8       20.50       33.06      9.97 o
  -4   1   8      197.16      219.91     39.13 o
  -3   1   8      186.13      230.17     37.86 o
  -2   1   8        0.02       13.12     11.87 o
  -1   1   8      124.88      102.24     22.03 o
   0   1   8        0.01       -3.99      6.19 o
   1   1   8      462.11      510.09     34.11 o
   2   1   8       85.24      103.56     21.01 o
   3   1   8       20.74       28.90     13.52 o
   4   1   8        5.28        9.58      7.23 o
   5   1   8        1.06      -10.59     17.76 o
   6   1   8        6.98        8.72     13.58 o
   7   1   8       12.89       -3.87      8.79 o
 -11   2   8        0.27       11.79     20.34 o
 -10   2   8        0.29        1.30     11.04 o
  -9   2   8        8.74        6.58     10.54 o
  -8   2   8       47.32       59.57     16.22 o
  -7   2   8        8.83        8.84     10.05 o
  -6   2   8       60.73       66.29     12.86 o
  -5   2   8        0.85       13.91      9.37 o
  -4   2   8       34.48       54.10     19.95 o
  -3   2   8       40.76       28.28     19.83 o
  -2   2   8       39.70       48.29     27.04 o
  -1   2   8       92.04       53.21     20.87 o
   0   2   8        0.76        0.92      3.45 o
   1   2   8       95.59      100.61     18.38 o
   2   2   8      237.43      230.42     49.01 o
   3   2   8      140.29      174.12     31.79 o
   4   2   8       38.91       28.33      9.32 o
   5   2   8        3.10       -4.87     20.64 o
   6   2   8        0.06       -3.49     12.18 o
 -11   3   8        2.71        7.72     21.49 o
 -10   3   8       14.58       18.49     12.81 o
  -9   3   8       15.12        8.71      5.06 o
  -8   3   8        4.55       -2.29     11.28 o
  -7   3   8       14.70       15.60     14.59 o
  -6   3   8       44.25       37.27     15.23 o
  -5   3   8      124.48       92.09     28.14 o
  -4   3   8      929.15      988.99     85.92 o
  -3   3   8       67.18      111.31     63.67 o
  -2   3   8      371.60      312.98     27.56 o
  -1   3   8       42.76       58.94     17.07 o
   0   3   8       75.68       92.49     19.55 o
   1   3   8       26.97       29.61      7.01 o
   2   3   8      167.03      166.32     42.37 o
   3   3   8        1.73        4.37     13.44 o
   4   3   8        0.28       -2.17      6.90 o
   5   3   8       54.25       42.35     33.54 o
 -11   4   8        3.59       10.63     13.76 o
 -10   4   8        8.93       38.30     22.72 o
  -9   4   8       22.01        4.17     16.46 o
  -8   4   8        4.39        2.25      4.03 o
  -7   4   8        6.40       -6.26     12.33 o
  -6   4   8       19.59       -7.20     12.62 o
  -5   4   8       99.08       91.85     26.32 o
  -4   4   8       51.99       51.52     21.95 o
  -3   4   8      170.33      228.24     45.81 o
  -2   4   8      837.60      888.03     82.77 o
  -1   4   8       88.70       79.23     19.21 o
   0   4   8      425.79      430.14     53.09 o
   1   4   8        0.10        1.31      5.82 o
   2   4   8      111.25      127.11     38.31 o
   3   4   8       30.26       32.18     15.51 o
   4   4   8       14.41       24.85     23.23 o
   5   4   8        1.16        3.85     12.60 o
 -10   5   8        0.77       -3.84     11.38 o
  -9   5   8        0.09        6.99     10.00 o
  -8   5   8       15.78       20.25     16.46 o
  -7   5   8        4.62       -0.56     13.20 o
  -6   5   8       74.62       95.84     31.54 o
  -5   5   8      263.24      275.42     51.71 o
  -4   5   8        6.86       10.50      9.66 o
  -3   5   8       28.85       64.30     26.90 o
  -2   5   8       73.60       68.25     25.16 o
  -1   5   8        0.02       -6.76      6.76 o
   0   5   8      299.15      220.50     37.08 o
   1   5   8        3.21       -1.91     13.13 o
   2   5   8        3.77       -9.47     17.98 o
   3   5   8       13.20       11.45      9.59 o
   4   5   8        0.94        5.34     14.15 o
 -10   6   8        0.52        2.71      4.55 o
  -9   6   8        0.00       -7.95      8.74 o
  -8   6   8        0.84       -8.91     14.09 o
  -7   6   8        1.59       10.65     13.68 o
  -6   6   8       51.80       72.26     26.99 o
  -5   6   8       39.08       48.51     41.51 o
  -4   6   8       12.99       26.38     49.50 o
  -3   6   8       29.52       46.86     23.86 o
  -2   6   8       62.71       79.16     33.87 o
  -1   6   8       85.80       50.19     32.06 o
   0   6   8        3.19      -18.81     18.81 o
   1   6   8       17.73        7.68      8.00 o
   2   6   8        0.17       11.45     13.92 o
   3   6   8        1.57       23.43     25.25 o
  -9   7   8        0.01       -9.97     11.39 o
  -8   7   8       14.35        1.93      5.67 o
  -7   7   8        4.29        8.61     25.65 o
  -6   7   8        5.74       14.41     31.54 o
  -5   7   8        5.95       31.75     26.50 o
  -4   7   8        2.43       21.13     19.70 o
  -3   7   8       39.81       46.73     22.81 o
  -2   7   8       10.16        6.11      8.67 o
  -1   7   8        5.14       -6.29     24.32 o
   0   7   8       12.90       -7.51     15.47 o
   1   7   8       24.21       25.35     18.73 o
  -8   8   8        3.87        8.94     11.04 o
  -7   8   8       34.67       51.88     48.75 o
  -6   8   8        9.91        4.77     49.06 o
  -5   8   8       17.95       29.12     54.56 o
  -4   8   8        6.82       10.46     35.37 o
  -3   8   8       30.07       24.65     21.80 o
  -2   8   8        0.06      -12.72     15.16 o
  -1   8   8       35.20       26.22     27.83 o
   0   8   8        0.02        2.84     11.00 o
  -6   9   8       26.07       93.05     47.51 o
  -5   9   8       16.51       31.27     56.83 o
  -4   9   8       39.56       41.20     24.56 o
  -3   9   8       65.14       85.16     33.79 o
  -1 -14   9       58.36       89.18     26.94 o
   0 -14   9       41.49       38.35     18.90 o
   1 -14   9       15.60       39.03     19.10 o
   2 -14   9        9.10       23.32     22.71 o
   3 -14   9        0.21        0.18      4.67 o
   4 -14   9        1.79       -4.14      9.35 o
  -3 -13   9        1.07        8.52      6.81 o
  -2 -13   9       14.65       22.26      8.98 o
  -1 -13   9        7.70       16.77      8.23 o
   0 -13   9        2.91        3.52      7.20 o
   1 -13   9       14.56       12.37     10.60 o
   2 -13   9        0.48        2.16      8.11 o
   3 -13   9       12.13       28.90     22.45 o
   4 -13   9        0.58        6.64     15.07 o
   5 -13   9        1.54       14.04     19.16 o
   6 -13   9        4.60        3.37     11.48 o
  -4 -12   9        1.60        6.10      5.91 o
  -3 -12   9        8.65        9.12      6.85 o
  -2 -12   9        3.83       -0.41      6.92 o
  -1 -12   9       10.49        8.34      6.37 o
   0 -12   9        4.34        3.52     10.39 o
   1 -12   9        1.01        1.65     10.81 o
   2 -12   9        5.88       16.15     11.38 o
   3 -12   9        3.52        2.82      7.35 o
   4 -12   9        7.04       12.80     19.33 o
   5 -12   9       36.57       41.78     19.23 o
   6 -12   9        4.81      -12.58     15.15 o
   7 -12   9        2.03      -24.33     33.53 o
  -6 -11   9        1.30       -8.63      8.97 o
  -5 -11   9        6.84       12.86     11.03 o
  -4 -11   9        0.17        5.97      5.77 o
  -3 -11   9        0.54       -0.60      5.56 o
  -2 -11   9        7.32       13.02      3.17 o
  -1 -11   9        0.40       -7.72      7.72 o
   0 -11   9       56.95       72.43     16.78 o
   1 -11   9       22.80        2.49      9.00 o
   2 -11   9        0.37        3.11     13.44 o
   3 -11   9       14.30       -3.94     25.90 o
   4 -11   9       15.70       -2.11     15.66 o
   5 -11   9       49.73       47.33     23.08 o
   6 -11   9        6.40       -2.32      8.17 o
   7 -11   9        0.12      -21.28     26.90 o
  -7 -10   9        0.31       -0.64      8.63 o
  -6 -10   9        0.41       -0.91      9.31 o
  -5 -10   9        0.79       11.15     10.17 o
  -4 -10   9       10.55        1.68      5.56 o
  -3 -10   9       14.05       12.38      9.95 o
  -2 -10   9        3.55       11.95      8.20 o
  -1 -10   9        2.48       -6.93      6.93 o
   0 -10   9        6.51        1.46      6.62 o
   1 -10   9       84.13       88.06     18.22 o
   2 -10   9      172.59      188.93     33.02 o
   3 -10   9        0.82       -6.29     13.37 o
   4 -10   9        2.27       -0.11     15.64 o
   5 -10   9       27.37       13.89      7.20 o
   6 -10   9        1.01       -2.22      5.30 o
   7 -10   9        3.73      -14.00     30.60 o
   8 -10   9        0.03      -14.86     18.90 o
  -7  -9   9        3.73       11.89      8.35 o
  -6  -9   9        0.18       13.10      6.67 o
  -5  -9   9        1.18        8.04      8.48 o
  -4  -9   9        0.00       -1.45      7.25 o
  -3  -9   9       16.99       13.03     12.66 o
  -2  -9   9      131.48      162.67     26.00 o
  -1  -9   9      146.89      141.67     24.03 o
   0  -9   9      239.61      254.49     32.12 o
   1  -9   9       25.93       19.89      7.62 o
   2  -9   9      235.66      258.64     39.69 o
   3  -9   9        0.07       -2.77     13.79 o
   4  -9   9        0.21       -4.88     13.72 o
   5  -9   9       39.92       33.11     25.48 o
   6  -9   9        0.01       -0.87      9.66 o
   7  -9   9       24.49       22.87     22.19 o
   8  -9   9        0.91       12.11     10.11 o
  -8  -8   9        0.00        2.58      5.01 o
  -7  -8   9        0.21       -1.70      4.72 o
  -6  -8   9        0.05       -3.75      5.19 o
  -5  -8   9       43.56       62.26     13.56 o
  -4  -8   9        4.70       10.64      5.21 o
  -3  -8   9       38.85       36.18      9.19 o
  -2  -8   9      108.48      107.77     19.28 o
  -1  -8   9       99.57       84.95     15.37 o
   0  -8   9        3.89        4.96      6.16 o
   1  -8   9        0.04       -2.89      3.98 o
   2  -8   9        6.47        5.89     14.05 o
   3  -8   9       39.89       42.82     11.68 o
   4  -8   9        7.94       13.95      7.24 o
   5  -8   9        1.78        6.20      4.91 o
   6  -8   9        0.49        2.81      9.02 o
   7  -8   9        2.32        3.98     11.80 o
   8  -8   9        4.98       17.67     18.50 o
  -9  -7   9       10.63        4.24      6.28 o
  -8  -7   9       11.08        6.92      5.05 o
  -7  -7   9       12.10        7.30      6.62 o
  -6  -7   9        0.32        0.81      2.22 o
  -5  -7   9        6.13        0.49      3.48 o
  -4  -7   9       27.58       39.23     10.50 o
  -3  -7   9       45.36       52.74      9.40 o
  -2  -7   9       37.08       42.99      9.45 o
  -1  -7   9       47.35       32.35     11.46 o
   0  -7   9       20.49        6.91     10.88 o
   1  -7   9       63.99       66.91     19.19 o
   2  -7   9       23.12       13.87      9.54 o
   3  -7   9       24.59       32.95      6.21 o
   4  -7   9        2.16        4.74     13.53 o
   5  -7   9        0.02       -2.53      5.58 o
   6  -7   9       15.50        6.44     11.64 o
   7  -7   9        3.03        7.63     14.68 o
   8  -7   9        8.99       34.69     16.45 o
  -9  -6   9        3.88        9.10      6.21 o
  -8  -6   9        0.20        3.16      6.92 o
  -7  -6   9        2.40        7.49      8.02 o
  -6  -6   9       14.29        6.95      3.38 o
  -5  -6   9       24.36       28.20      4.36 o
  -4  -6   9      214.32      221.46     19.90 o
  -3  -6   9      321.72      322.46     19.74 o
  -2  -6   9       14.79        8.54      5.73 o
  -1  -6   9        0.05       -0.46      2.71 o
   0  -6   9      181.16      172.64     12.97 o
   1  -6   9       15.02       21.10      7.99 o
   2  -6   9       13.98       15.19     10.39 o
   3  -6   9        0.66       -4.36      8.53 o
   4  -6   9      102.98      118.04     17.80 o
   5  -6   9       16.33        9.32      5.39 o
   6  -6   9        3.32        6.38     10.60 o
   7  -6   9       20.88       44.37     19.16 o
   8  -6   9        2.76       12.50     12.66 o
 -10  -5   9        3.26       -1.80     10.59 o
  -9  -5   9       22.26       16.49     11.77 o
  -8  -5   9       46.92       43.09     15.11 o
  -7  -5   9       65.18       65.81     16.96 o
  -6  -5   9       92.68       77.62     17.56 o
  -5  -5   9        0.00       -2.09      5.40 o
  -4  -5   9        3.45        2.58     17.25 o
  -3  -5   9       93.11      106.94     12.94 o
  -2  -5   9       72.06       69.30      8.59 o
  -1  -5   9      104.01       97.48     13.19 o
   0  -5   9        2.21        2.72     13.41 o
   1  -5   9       56.74       48.76      7.09 o
   2  -5   9       71.59       45.14      9.11 o
   3  -5   9        0.41       -1.84      2.52 o
   4  -5   9        3.10        0.96      5.64 o
   5  -5   9      119.14      165.37     22.97 o
   6  -5   9        6.61        7.96      8.08 o
   7  -5   9       17.72       14.34      7.40 o
   8  -5   9        5.92       16.20     14.16 o
 -10  -4   9        9.00       10.77     12.44 o
  -9  -4   9        6.53        4.91      4.33 o
  -8  -4   9      167.08      168.82     29.27 o
  -7  -4   9      145.42      129.41     19.80 o
  -6  -4   9      317.19      306.86     29.20 o
  -5  -4   9       16.23       24.01     10.50 o
  -4  -4   9        4.82        5.97      6.11 o
  -3  -4   9      195.77      206.72     16.15 o
  -2  -4   9       34.45       37.65     10.74 o
  -1  -4   9      690.02      765.59     60.25 o
   0  -4   9       66.33       40.13     11.44 o
   1  -4   9      881.56      913.98     48.64 o
   2  -4   9       27.29       19.06     11.45 o
   3  -4   9      127.41      119.43     17.96 o
   4  -4   9       30.41       25.98     10.60 o
   5  -4   9      117.14      100.48     24.97 o
   6  -4   9        4.32       14.77      8.14 o
   7  -4   9       25.60       29.09     19.36 o
   8  -4   9       10.09       17.02     18.40 o
 -10  -3   9        0.60        7.29      4.92 o
  -9  -3   9       23.56       29.83     12.47 o
  -8  -3   9       26.73       20.47      7.13 o
  -7  -3   9        1.25        3.48      5.90 o
  -6  -3   9        2.00       14.46      8.65 o
  -5  -3   9       37.17       48.22     14.89 o
  -4  -3   9       27.06       29.63      9.58 o
  -3  -3   9       29.07       22.32      6.12 o
  -2  -3   9        2.85        5.20      9.78 o
  -1  -3   9        9.96        5.95     14.51 o
   0  -3   9       25.40       30.34      8.71 o
   1  -3   9       38.98       45.63     14.81 o
   2  -3   9        0.90       -1.85      6.90 o
   3  -3   9       86.19       90.76     16.57 o
   4  -3   9       15.37        8.28      6.51 o
   5  -3   9       63.05       88.84     17.94 o
   6  -3   9        0.49        3.86     17.47 o
   7  -3   9        0.20       13.96     17.25 o
   8  -3   9        0.21       -6.95     14.55 o
 -11  -2   9        0.01        6.96      5.71 o
 -10  -2   9        0.03        1.38      6.68 o
  -9  -2   9       33.30       62.19     15.11 o
  -8  -2   9       69.55       71.63      9.54 o
  -7  -2   9       30.74       38.77      9.54 o
  -6  -2   9        8.17       19.30     13.54 o
  -5  -2   9        7.37        4.71      8.71 o
  -4  -2   9       58.19       79.21     15.94 o
  -3  -2   9       56.40       60.67     13.53 o
  -2  -2   9       94.44       86.47     19.15 o
  -1  -2   9      569.16      626.39     54.11 o
   0  -2   9      589.23      695.50     55.10 o
   1  -2   9      387.50      384.62     40.87 o
   2  -2   9        9.42       -0.98      6.81 o
   3  -2   9      167.40      172.09     21.89 o
   4  -2   9        1.70        0.46      3.98 o
   5  -2   9       13.78       31.06     16.66 o
   6  -2   9       31.03       44.63     21.04 o
   7  -2   9       38.46       48.18     33.59 o
 -11  -1   9        1.73       22.88     22.65 o
 -10  -1   9       11.88       15.22     14.53 o
  -9  -1   9       66.35       60.73     21.20 o
  -8  -1   9        8.85        6.81      6.80 o
  -7  -1   9        3.57       -4.09      9.82 o
  -6  -1   9       11.08       14.57      4.18 o
  -5  -1   9       16.21       21.34      9.81 o
  -4  -1   9      165.97      188.02     27.04 o
  -3  -1   9       40.01       28.06     13.55 o
  -2  -1   9        0.09       -5.42     13.62 o
  -1  -1   9        5.47        2.38     10.19 o
   0  -1   9        5.11        0.48      3.20 o
   1  -1   9        7.77        7.05      4.38 o
   2  -1   9       41.09       20.36     10.71 o
   3  -1   9        0.41       -2.54      6.43 o
   4  -1   9       12.24       19.53      7.49 o
   5  -1   9       13.03        8.07     15.44 o
   6  -1   9        0.19        7.50     17.61 o
   7  -1   9        0.45        5.61     13.52 o
 -11   0   9        1.63       13.66     11.84 o
 -10   0   9        0.88       18.80     11.73 o
  -9   0   9       43.22       52.00     35.50 o
  -8   0   9       21.19        8.57      7.68 o
  -7   0   9        7.83       -9.30     10.99 o
  -6   0   9       37.97       46.74     14.34 o
  -5   0   9        0.87        4.78      6.70 o
  -4   0   9       68.86       76.85     47.93 o
  -3   0   9      335.48      364.87     47.38 o
  -2   0   9       43.37       18.05     16.73 o
  -1   0   9       17.47        9.77     15.47 o
   0   0   9       12.38       18.96      6.43 o
   1   0   9      102.34       92.84     14.88 o
   2   0   9       75.40       84.16     14.63 o
   3   0   9      253.81      283.32     31.87 o
   4   0   9      167.03      192.67     31.97 o
   5   0   9       11.04       -6.92     15.76 o
   6   0   9        0.62       14.81     22.47 o
 -11   1   9        1.49       10.44     43.85 o
 -10   1   9        1.78        0.51      8.64 o
  -9   1   9        7.40       -0.11     13.63 o
  -8   1   9        0.27       -2.91     13.35 o
  -7   1   9        3.64        4.13      7.47 o
  -6   1   9        0.32       -0.19      4.78 o
  -5   1   9       23.95       38.63     16.52 o
  -4   1   9       19.84       72.64     26.40 o
  -3   1   9        0.21        2.95     10.09 o
  -2   1   9        1.00       16.17     11.79 o
  -1   1   9        1.26        5.38      6.35 o
   0   1   9       70.00       74.20     16.68 o
   1   1   9       52.45       61.76     11.74 o
   2   1   9       53.27       23.81     26.36 o
   3   1   9       39.29       43.85     18.27 o
   4   1   9        0.35      -11.69     18.08 o
   5   1   9        1.93      -10.79     15.94 o
   6   1   9        3.71       -1.90      4.34 o
 -11   2   9        1.08        2.11      7.65 o
 -10   2   9        2.50       -2.74      2.74 o
  -9   2   9        5.17        1.43      6.01 o
  -8   2   9       32.70       38.71     13.25 o
  -7   2   9        0.32       -3.79      3.79 o
  -6   2   9       51.10       54.75     16.03 o
  -5   2   9       23.03       44.73     23.76 o
  -4   2   9       19.66       25.54     17.08 o
  -3   2   9      395.44      419.73     55.20 o
  -2   2   9       49.14       50.03      9.76 o
  -1   2   9       50.99       51.51     10.27 o
   0   2   9        0.26       14.83      7.10 o
   1   2   9      127.53      122.62     21.19 o
   2   2   9      290.03      295.07     58.54 o
   3   2   9        4.92        1.48      5.29 o
   4   2   9        5.04       16.54     20.02 o
   5   2   9       12.04       -3.43     12.18 o
 -10   3   9        0.02      -11.52     11.52 o
  -9   3   9        3.11       -8.61     11.48 o
  -8   3   9        0.00       -7.23      8.15 o
  -7   3   9       14.12       18.62      5.74 o
  -6   3   9       36.76       51.05     19.82 o
  -5   3   9        1.85       12.44     43.70 o
  -4   3   9      256.33      299.55     65.17 o
  -3   3   9       19.95        3.46     27.75 o
  -2   3   9       22.46       12.60      5.17 o
  -1   3   9        3.05      -10.03     10.03 o
   0   3   9      151.12      166.25     26.01 o
   1   3   9        2.54        6.36      9.33 o
   2   3   9      144.59      181.98     47.03 o
   3   3   9        0.48        1.64      5.31 o
   4   3   9        1.19        7.74     20.37 o
 -10   4   9       10.41       21.22     16.35 o
  -9   4   9        0.27       23.88      7.81 o
  -8   4   9       66.58       62.08     19.79 o
  -7   4   9       45.67       50.32     19.15 o
  -6   4   9       12.77        7.63     16.21 o
  -5   4   9        7.71        2.01     25.34 o
  -4   4   9      418.99      427.79     64.25 o
  -3   4   9      762.14      742.59     80.87 o
  -2   4   9        3.60        3.19     16.01 o
  -1   4   9      582.28      601.94     68.65 o
   0   4   9       36.59       47.01     26.78 o
   1   4   9       47.29       54.25     28.66 o
   2   4   9        0.46      -18.71     19.74 o
   3   4   9       60.08       64.17     20.31 o
   4   4   9       45.25       58.95     35.60 o
 -10   5   9        0.46       -2.39     11.60 o
  -9   5   9        0.16        3.40     16.85 o
  -8   5   9        1.09        9.20     15.23 o
  -7   5   9        5.27       24.62     21.38 o
  -6   5   9        1.84       38.42     22.57 o
  -5   5   9        7.70       46.30     24.05 o
  -4   5   9       92.39      138.70     38.91 o
  -3   5   9       29.39       45.54     27.96 o
  -2   5   9       17.62        8.68     23.89 o
  -1   5   9       31.18        9.39     30.85 o
   0   5   9       82.44       60.24     30.58 o
   1   5   9        8.64       -2.76     16.53 o
   2   5   9        0.18       -6.96     20.62 o
   3   5   9        0.25        1.29      4.16 o
  -9   6   9        0.07      -13.50     19.82 o
  -8   6   9        1.71        8.02      7.99 o
  -7   6   9        0.18       20.24     14.71 o
  -6   6   9       58.90       85.80     33.33 o
  -5   6   9        0.57       17.06     26.43 o
  -4   6   9       17.99       43.06     22.99 o
  -3   6   9       27.90       41.94     21.99 o
  -2   6   9       10.03       -4.69      8.71 o
  -1   6   9        0.14       -6.18     26.75 o
   0   6   9        5.98       -2.62     19.41 o
   1   6   9        4.10       -4.97     15.20 o
  -8   7   9        0.16        4.36     37.37 o
  -7   7   9       24.67       36.17     20.78 o
  -6   7   9       17.01       50.33     25.36 o
  -5   7   9        0.00       10.13     44.86 o
  -4   7   9       96.41      135.31     40.16 o
  -3   7   9       39.37       56.41     23.44 o
  -2   7   9       45.90       20.82     13.24 o
  -1   7   9        0.35      -27.13     27.13 o
   0   7   9        5.21      -14.63     18.81 o
  -6   8   9        4.14       19.20     17.49 o
  -5   8   9        7.96       20.23     51.29 o
  -4   8   9        4.04       -5.55     20.17 o
  -3   8   9        1.20       -7.27     26.34 o
  -2   8   9        0.25      -21.65     21.65 o
  -1 -14  10       21.87       12.17      9.45 o
   0 -14  10        4.68       15.38     12.62 o
   1 -14  10       15.78       17.38      8.10 o
   2 -14  10        7.43        9.65      5.67 o
   3 -14  10        0.25      -17.43     27.25 o
  -3 -13  10       16.01       21.54      9.09 o
  -2 -13  10        1.33       -0.12      6.32 o
  -1 -13  10        6.22       -6.87     12.19 o
   0 -13  10       18.14       15.27      5.61 o
   1 -13  10       28.07       35.56     15.96 o
   2 -13  10        0.56       -4.01      6.21 o
   3 -13  10       13.69       15.99     13.18 o
   4 -13  10       13.01       14.39     13.26 o
   5 -13  10        0.25      -18.83     18.83 o
  -4 -12  10       23.14       24.15     12.55 o
  -3 -12  10        0.32        3.67      5.77 o
  -2 -12  10       26.09       22.95      9.45 o
  -1 -12  10        3.68        5.75      3.16 o
   0 -12  10       20.35       22.20      6.80 o
   1 -12  10      140.22      149.62     33.90 o
   2 -12  10        6.54        3.62     10.29 o
   3 -12  10        4.06      -12.67     21.54 o
   4 -12  10       42.95       24.11     12.52 o
   5 -12  10       19.66        9.65      7.87 o
   6 -12  10        5.32       -9.43     12.69 o
  -6 -11  10        3.61        9.14     16.60 o
  -5 -11  10        0.66        0.89      8.06 o
  -4 -11  10        5.10        4.85     11.28 o
  -3 -11  10       12.27       18.93     10.78 o
  -2 -11  10        8.98        5.81      5.45 o
  -1 -11  10       78.96       48.65     14.32 o
   0 -11  10        2.02       -2.95      5.15 o
   1 -11  10      200.70      197.34     30.29 o
   2 -11  10        0.67        5.08     11.19 o
   3 -11  10       15.89       11.52      4.29 o
   4 -11  10       15.73       -1.50     12.54 o
   5 -11  10        0.02       -2.61     14.19 o
   6 -11  10        6.28        2.78      8.77 o
   7 -11  10        0.38      -19.42     29.30 o
  -6 -10  10       21.77       15.98      8.50 o
  -5 -10  10        6.88       -0.03     11.88 o
  -4 -10  10       79.87       42.73     25.89 o
  -3 -10  10        0.94       13.66      9.37 o
  -2 -10  10        3.95       11.15      8.79 o
  -1 -10  10        5.57        7.48      2.91 o
   0 -10  10      130.70      101.87     20.55 o
   1 -10  10      430.32      459.44     45.10 o
   2 -10  10       32.63       33.14     19.28 o
   3 -10  10       25.57       23.86     18.32 o
   4 -10  10      158.19      164.94     47.42 o
   5 -10  10       45.23       22.42     16.82 o
   6 -10  10        7.39        9.67      4.48 o
   7 -10  10        9.59        3.40      5.88 o
  -7  -9  10        2.33        6.49     19.23 o
  -6  -9  10        4.70        7.74     13.16 o
  -5  -9  10       66.65       64.51     18.47 o
  -4  -9  10      102.82       68.86     20.12 o
  -3  -9  10       58.42       38.78     21.72 o
  -2  -9  10       53.60       63.91     17.57 o
  -1  -9  10       36.32       49.81     15.01 o
   0  -9  10      216.57      233.32     31.17 o
   1  -9  10       13.72        3.29      7.17 o
   2  -9  10       10.06       -0.85      6.58 o
   3  -9  10        1.94        9.17     10.00 o
   4  -9  10        0.65        2.45      8.28 o
   5  -9  10       17.22       11.12     17.12 o
   6  -9  10        1.78      -12.71     18.64 o
   7  -9  10        0.02      -13.80     19.67 o
  -8  -8  10        0.31       -1.51     11.30 o
  -7  -8  10        2.00       14.58     18.31 o
  -6  -8  10        3.00       -1.16      3.17 o
  -5  -8  10       37.77       26.35      8.51 o
  -4  -8  10        3.82        4.84      7.09 o
  -3  -8  10       33.76       30.90     15.67 o
  -2  -8  10        4.09       15.28      7.71 o
  -1  -8  10       84.55       87.42     15.35 o
   0  -8  10      503.22      515.20     45.68 o
   1  -8  10       67.43       72.36     19.91 o
   2  -8  10        5.39        7.37     17.32 o
   3  -8  10        1.72       27.76     23.71 o
   4  -8  10       53.00       63.29     27.63 o
   5  -8  10        3.57        0.23     12.00 o
   6  -8  10        2.38      -27.93     31.21 o
   7  -8  10        0.20       -5.61     14.95 o
  -9  -7  10       10.26       22.46     11.93 o
  -8  -7  10       59.11       46.81     16.51 o
  -7  -7  10        6.42       -0.12      4.37 o
  -6  -7  10       20.52        8.75      6.83 o
  -5  -7  10       52.70       51.74     12.52 o
  -4  -7  10        1.67        2.06     14.39 o
  -3  -7  10      113.87      101.84     18.25 o
  -2  -7  10       52.02       49.37     13.13 o
  -1  -7  10        0.42        8.61     10.66 o
   0  -7  10      238.78      286.38     42.08 o
   1  -7  10        0.49       -2.85      3.12 o
   2  -7  10       31.40       29.83     18.59 o
   3  -7  10        9.92        5.91      5.02 o
   4  -7  10       19.93        6.58      8.54 o
   5  -7  10        0.30        1.57      5.56 o
   6  -7  10        0.32      -11.73     16.64 o
   7  -7  10        6.94        8.37     10.71 o
  -9  -6  10        2.03       -0.69      4.40 o
  -8  -6  10       46.46       53.57     17.00 o
  -7  -6  10        1.07        4.18      4.85 o
  -6  -6  10       48.46       58.87     15.66 o
  -5  -6  10        5.60        0.32      5.83 o
  -4  -6  10       19.94       26.06      9.45 o
  -3  -6  10       90.69       74.85      9.00 o
  -2  -6  10       59.63       34.68      8.16 o
  -1  -6  10      146.73      172.09     17.43 o
   0  -6  10        0.78        3.38      5.70 o
   1  -6  10      104.16       97.89     14.51 o
   2  -6  10       51.60       37.36      5.55 o
   3  -6  10       32.80       29.63     11.61 o
   4  -6  10        1.71        3.23      4.80 o
   5  -6  10        2.34        5.37      9.14 o
   6  -6  10        2.00        1.23      2.40 o
   7  -6  10        5.48        8.80      8.56 o
  -9  -5  10        0.29        4.13      8.31 o
  -8  -5  10        5.95       14.81     11.97 o
  -7  -5  10      157.68      183.60     30.05 o
  -6  -5  10       66.57       91.50     19.52 o
  -5  -5  10       42.52       47.06      8.55 o
  -4  -5  10      129.67       89.90     21.51 o
  -3  -5  10        1.60        1.64      2.64 o
  -2  -5  10        0.06       -1.82      3.32 o
  -1  -5  10      453.60      440.18     32.68 o
   0  -5  10      104.53      124.79     26.17 o
   1  -5  10      332.54      303.32     24.41 o
   2  -5  10       46.52       71.38     13.56 o
   3  -5  10      439.23      463.90     38.58 o
   4  -5  10       38.82       40.23     12.73 o
   5  -5  10       13.80       10.31      7.24 o
   6  -5  10        4.49       -1.82      7.99 o
   7  -5  10        0.62        4.42     16.00 o
 -10  -4  10        6.09        0.41      5.87 o
  -9  -4  10       30.61       21.79     10.78 o
  -8  -4  10        3.30       -0.01      4.21 o
  -7  -4  10        0.25        0.18      6.14 o
  -6  -4  10        9.60       16.26     16.26 o
  -5  -4  10       43.23       42.70     13.87 o
  -4  -4  10      714.48      753.12     38.12 o
  -3  -4  10        4.86       35.12     13.49 o
  -2  -4  10        2.79        6.02      7.50 o
  -1  -4  10       64.14       65.82     16.08 o
   0  -4  10       16.99        9.39      7.97 o
   1  -4  10       23.10       20.28     10.62 o
   2  -4  10      108.37      121.60     19.98 o
   3  -4  10       46.75       55.55     13.49 o
   4  -4  10       92.56       96.98     16.34 o
   5  -4  10       80.46       62.08     20.30 o
   6  -4  10        0.59       14.81     13.35 o
   7  -4  10       12.22       31.30     18.66 o
 -10  -3  10        2.89       -2.32      6.18 o
  -9  -3  10       51.58       67.36     20.23 o
  -8  -3  10       20.75       21.64      8.25 o
  -7  -3  10        0.03       -0.99      9.65 o
  -6  -3  10        2.42        9.54      9.88 o
  -5  -3  10        0.02        6.29      8.10 o
  -4  -3  10       68.51       76.47     15.01 o
  -3  -3  10        0.90       74.18     35.76 o
  -2  -3  10        0.01       16.97     12.30 o
  -1  -3  10       50.84       17.62      8.19 o
   0  -3  10      132.68      170.89     21.62 o
   1  -3  10       29.06       41.48     14.98 o
   2  -3  10        7.19        3.81     12.26 o
   3  -3  10        0.52       -5.02      8.22 o
   4  -3  10       18.76        4.25      3.16 o
   5  -3  10       43.93       56.87     22.31 o
   6  -3  10        3.24        4.89     20.27 o
   7  -3  10        0.84       11.94     13.56 o
 -10  -2  10       12.53       10.80      9.21 o
  -9  -2  10       11.64       13.85      8.75 o
  -8  -2  10       28.05       36.33     17.47 o
  -7  -2  10       23.34       14.53      7.20 o
  -6  -2  10       17.58       30.25     14.17 o
  -5  -2  10       24.72       54.11     17.74 o
  -4  -2  10       15.90       19.04     11.30 o
  -3  -2  10       37.88       25.28     14.19 o
  -2  -2  10        5.54        7.02     20.65 o
  -1  -2  10        0.82       -3.37     12.11 o
   0  -2  10      163.15      200.69     31.99 o
   1  -2  10       29.56       41.81     15.01 o
   2  -2  10       14.01       12.49      1.62 o
   3  -2  10       27.45       40.27     13.01 o
   4  -2  10       36.79       54.75     14.69 o
   5  -2  10       39.87       64.42     23.85 o
   6  -2  10       15.29       47.07     31.41 o
   7  -2  10        1.26       15.74     24.07 o
 -10  -1  10        6.59        3.22     15.14 o
  -9  -1  10        5.90        2.51      9.04 o
  -8  -1  10       21.03        8.53      7.86 o
  -7  -1  10        0.53        0.17      6.41 o
  -6  -1  10        0.02       -3.46      9.65 o
  -5  -1  10        4.65       17.46     12.27 o
  -4  -1  10       36.40       65.44     22.73 o
  -3  -1  10       56.38       41.85     18.06 o
  -2  -1  10        7.19       -6.00     29.06 o
  -1  -1  10        8.72        8.51      9.41 o
   0  -1  10       22.70       25.80     27.08 o
   1  -1  10       39.64       36.90     13.46 o
   2  -1  10        0.07       -2.59      9.39 o
   3  -1  10       89.95       90.39     18.26 o
   4  -1  10       68.97       54.74     13.97 o
   5  -1  10        8.71       14.65     29.27 o
   6  -1  10       11.06       16.39     20.18 o
 -10   0  10        0.08       -1.39     10.82 o
  -9   0  10       24.00       17.55     13.17 o
  -8   0  10        0.68       -0.44      6.00 o
  -7   0  10       15.79       13.89     11.51 o
  -6   0  10        8.28       10.15     21.39 o
  -5   0  10        2.20        8.14     11.87 o
  -4   0  10        6.31       17.40     18.96 o
  -3   0  10       24.54       10.89      6.46 o
  -2   0  10      182.96      133.99     41.08 o
  -1   0  10       77.41      112.88     22.91 o
   0   0  10       64.99       69.24     17.06 o
   1   0  10       14.32        5.72      5.61 o
   2   0  10       48.84       58.55     18.25 o
   3   0  10       52.42       76.77     17.75 o
   4   0  10        0.66        3.62     10.62 o
   5   0  10       10.11        6.74      5.79 o
   6   0  10        0.20       -5.16     14.27 o
 -10   1  10        3.00        6.88     12.61 o
  -9   1  10       33.94       28.21     14.34 o
  -8   1  10       18.60        7.60      5.58 o
  -7   1  10        3.80       12.69      9.25 o
  -6   1  10       78.30      130.95     31.12 o
  -5   1  10       47.91       84.49     29.79 o
  -4   1  10       45.20       84.14     32.99 o
  -3   1  10        1.77        3.46     15.13 o
  -2   1  10      102.75       52.34     25.18 o
  -1   1  10      259.69      260.21     26.02 o
   0   1  10        0.27        6.92      8.21 o
   1   1  10      158.26      178.98     22.20 o
   2   1  10       72.20      105.58     24.01 o
   3   1  10       76.98       78.66     23.44 o
   4   1  10        1.67       10.95     17.39 o
   5   1  10       10.44       33.20     24.16 o
 -10   2  10        1.74        2.22      6.10 o
  -9   2  10        2.61        8.60      5.86 o
  -8   2  10        3.32        8.29     15.12 o
  -7   2  10        8.02       10.12     10.95 o
  -6   2  10       52.74       71.88     24.18 o
  -5   2  10       78.94       96.00     31.31 o
  -4   2  10      458.18      541.92    108.15 o
  -3   2  10       75.96       76.19     23.04 o
  -2   2  10      155.94      160.87     25.03 o
  -1   2  10        0.29      -16.79     16.79 o
   0   2  10       13.07       22.40     10.72 o
   1   2  10        3.33       14.54     14.17 o
   2   2  10        0.00       -2.75      9.17 o
   3   2  10       21.22       41.02     18.94 o
   4   2  10       12.86       22.75     18.06 o
 -10   3  10        0.01       -8.82     22.78 o
  -9   3  10        1.25       -7.18     15.11 o
  -8   3  10        9.72        5.67     10.94 o
  -7   3  10       20.19        6.34     19.59 o
  -6   3  10        0.08        8.20     48.65 o
  -5   3  10       45.42       51.46     21.58 o
  -4   3  10        4.01       -2.92     21.29 o
  -3   3  10        0.03       -5.30     17.52 o
  -2   3  10        5.38        7.93     10.51 o
  -1   3  10       30.66       12.91     14.32 o
   0   3  10       39.49       46.27     27.08 o
   1   3  10      107.61      124.94     44.58 o
   2   3  10       11.67       21.21     17.43 o
   3   3  10        8.83       27.13     26.01 o
   4   3  10       26.08       46.50     31.35 o
 -10   4  10        5.20        8.71     13.39 o
  -9   4  10        2.18       20.09     12.55 o
  -8   4  10       21.61       22.70     19.03 o
  -7   4  10        0.09        0.05     33.06 o
  -6   4  10        3.88       21.31     47.62 o
  -5   4  10        2.60       13.85     47.61 o
  -4   4  10       35.86       42.89     22.24 o
  -3   4  10        0.54       17.00     16.41 o
  -2   4  10       25.33        8.40     24.80 o
  -1   4  10        4.03       -9.68     42.82 o
   0   4  10        0.00        3.33     11.53 o
   1   4  10        1.37       -5.44      9.11 o
   2   4  10       23.86       20.04     10.60 o
   3   4  10        1.80        2.35     19.28 o
  -9   5  10        5.71       -3.36     23.20 o
  -8   5  10        0.69       17.86     16.70 o
  -7   5  10        0.39       10.70     24.93 o
  -6   5  10        1.84       30.59     18.93 o
  -5   5  10        1.27       18.42     17.53 o
  -4   5  10       33.47       46.34     25.69 o
  -3   5  10        0.22       11.91     12.08 o
  -2   5  10        6.02        9.08     17.34 o
  -1   5  10       64.18       18.96     55.15 o
   0   5  10        1.78       -7.22     10.72 o
   1   5  10        0.00      -13.17     18.05 o
  -8   6  10        5.27       40.63     29.93 o
  -7   6  10        3.42       -0.60     47.68 o
  -6   6  10        5.31       37.04     62.12 o
  -5   6  10       15.35       27.48     36.58 o
  -4   6  10        8.16       25.66     30.54 o
  -3   6  10        8.05        4.84      3.56 o
  -2   6  10       23.86       -5.40     15.31 o
  -1   6  10        1.08      -17.81     17.81 o
   0   6  10        3.48       -8.00     21.31 o
  -6   7  10        0.24       10.92     25.93 o
  -5   7  10        0.82        5.76     13.36 o
  -4   7  10        2.80        0.87     20.58 o
  -3   7  10       27.72       26.13     11.12 o
  -2   7  10        2.21      -13.73     20.81 o
   0 -14  11        1.72       11.83      8.98 o
   1 -14  11        5.87       17.60     11.30 o
   2 -14  11        0.00        2.27     10.20 o
  -3 -13  11        0.11       -2.11      7.28 o
  -2 -13  11        1.38       -1.21      7.64 o
  -1 -13  11        5.25        5.96      8.51 o
   0 -13  11       18.09       12.83      2.54 o
   1 -13  11        5.90       14.86     11.30 o
   2 -13  11       32.50       37.70     16.15 o
   3 -13  11       14.59       14.57     11.46 o
   4 -13  11        1.76       -0.60     13.11 o
  -4 -12  11        0.25        9.57      9.24 o
  -3 -12  11        0.00        6.63      8.34 o
  -2 -12  11        1.06        8.91      7.00 o
  -1 -12  11        0.61        1.68      8.07 o
   0 -12  11        4.14        2.50      7.76 o
   1 -12  11       12.81        5.34      8.32 o
   2 -12  11        2.03       -0.50      6.14 o
   3 -12  11       30.29       31.67     25.12 o
   4 -12  11        0.37       -6.29     13.00 o
   5 -12  11        1.20        7.43     11.89 o
  -5 -11  11        1.00        2.76     16.14 o
  -4 -11  11        0.62        7.46     14.70 o
  -3 -11  11        3.72       18.52     11.75 o
  -2 -11  11       70.67       87.71     22.36 o
  -1 -11  11        0.21        1.14      6.83 o
   0 -11  11       84.90       78.36     20.35 o
   1 -11  11        4.90       -1.78      8.88 o
   2 -11  11        2.10        7.02     12.02 o
   3 -11  11       58.95      113.88     43.29 o
   4 -11  11       17.41       34.38     27.49 o
   5 -11  11        6.73       11.07     11.17 o
   6 -11  11        0.35      -18.76     26.57 o
  -6 -10  11        1.44       -4.72     11.08 o
  -5 -10  11       12.01        9.55     11.03 o
  -4 -10  11        6.39       10.30     15.47 o
  -3 -10  11        6.26       18.43     11.13 o
  -2 -10  11        7.38       16.87      9.53 o
  -1 -10  11       27.31       24.53     10.20 o
   0 -10  11      130.52      138.65     26.19 o
   1 -10  11       26.98       16.08     15.28 o
   2 -10  11        0.84       -7.45     10.98 o
   3 -10  11       61.19       74.53     35.15 o
   4 -10  11       17.48       36.46     25.58 o
   5 -10  11        0.07        1.16      9.45 o
   6 -10  11       16.37       14.84     19.44 o
  -7  -9  11        4.80       23.61     13.31 o
  -6  -9  11        0.40       -1.49      5.06 o
  -5  -9  11       32.18       18.73      9.71 o
  -4  -9  11        0.79      -14.42     16.14 o
  -3  -9  11        6.97       12.65      9.21 o
  -2  -9  11       10.03       29.47     12.77 o
  -1  -9  11       76.13       84.86     20.77 o
   0  -9  11      100.14      129.66     24.59 o
   1  -9  11       35.39       45.05     17.57 o
   2  -9  11       35.72       32.55     13.62 o
   3  -9  11        1.03       22.02     20.97 o
   4  -9  11       31.47       44.38     28.30 o
   5  -9  11        6.41        7.42     12.39 o
   7  -9  11        0.44        4.66      4.54 o
  -8  -8  11        8.52       20.15     14.52 o
  -7  -8  11        1.30        2.36     11.03 o
  -6  -8  11       10.50        7.21      6.07 o
  -5  -8  11        1.77       -5.02      9.92 o
  -4  -8  11        7.76       -8.37     10.62 o
  -3  -8  11       54.19       25.86     12.04 o
  -2  -8  11       23.43       41.31     13.79 o
  -1  -8  11      457.39      482.90     47.20 o
   0  -8  11        1.11       22.29     19.10 o
   1  -8  11        3.48        1.87     15.53 o
   2  -8  11        0.40       10.37     23.07 o
   3  -8  11        5.54       -3.76      8.80 o
   4  -8  11       14.42        7.10      8.16 o
   5  -8  11        0.12      -11.95     11.95 o
   6  -8  11       11.10      -18.96     31.02 o
   7  -8  11        2.85      -26.42     26.42 o
  -8  -7  11        0.05        2.23      6.04 o
  -7  -7  11        9.13        8.90      4.68 o
  -6  -7  11        0.68        2.53      8.17 o
  -5  -7  11        0.27        6.50      9.42 o
  -4  -7  11       18.18       21.33     13.15 o
  -3  -7  11      150.74      134.18     16.43 o
  -2  -7  11       10.66        7.48      9.94 o
  -1  -7  11      481.62      535.41     57.81 o
   0  -7  11        1.12       -2.13     19.35 o
   1  -7  11        1.36        0.41      4.41 o
   2  -7  11        3.04       -0.11      8.33 o
   3  -7  11        3.78        3.61      2.89 o
   4  -7  11       17.42       13.96      6.00 o
   5  -7  11        3.01       -2.00     23.00 o
   6  -7  11        4.80        0.87     14.46 o
   7  -7  11        0.32        4.13     19.00 o
  -9  -6  11        1.35        5.45      8.15 o
  -8  -6  11        0.81        5.46      9.56 o
  -7  -6  11        0.00        9.34      9.05 o
  -6  -6  11       49.37       35.15     15.63 o
  -5  -6  11       20.80       17.05     12.23 o
  -4  -6  11       37.38       51.30     12.05 o
  -3  -6  11      314.03      311.56     22.55 o
  -2  -6  11      259.50      257.41     38.75 o
  -1  -6  11      693.65      757.00     68.67 o
   0  -6  11        0.15       16.27      8.99 o
   1  -6  11       42.31       38.70      9.45 o
   2  -6  11        2.44        4.35      8.39 o
   3  -6  11       21.54       37.13     14.20 o
   4  -6  11        7.29        1.87      5.94 o
   5  -6  11        0.16       -3.24     16.64 o
   6  -6  11        4.51        0.25      7.40 o
   7  -6  11        1.39       -0.04      7.92 o
  -9  -5  11        0.13       -0.54      7.27 o
  -8  -5  11       11.06       21.22     11.20 o
  -7  -5  11       33.72       40.69     20.09 o
  -6  -5  11       93.39       89.12     27.92 o
  -5  -5  11       11.47       14.44      9.36 o
  -4  -5  11      228.77      289.02     28.79 o
  -3  -5  11       10.85       27.13     10.74 o
  -2  -5  11      423.71      401.59     35.08 o
  -1  -5  11       43.57       16.11     43.08 o
   0  -5  11       21.89       40.89     16.52 o
   1  -5  11       63.80       82.40     16.46 o
   2  -5  11      108.17      119.35     19.50 o
   3  -5  11       10.09        3.19      9.85 o
   4  -5  11      198.06      236.90     30.28 o
   5  -5  11        0.08       -9.38      9.38 o
   6  -5  11        1.48        8.74     11.51 o
   7  -5  11       20.31       30.39     14.40 o
 -10  -4  11        1.05        8.19      4.22 o
  -9  -4  11       36.80       40.72     16.57 o
  -8  -4  11       19.92       13.90     16.04 o
  -7  -4  11       97.25       90.87     26.71 o
  -6  -4  11       39.97       50.32     12.45 o
  -5  -4  11      708.06      778.16     51.40 o
  -4  -4  11       16.87       19.90     15.95 o
  -3  -4  11      152.79      205.36     37.08 o
  -2  -4  11        0.13       -1.81      5.57 o
  -1  -4  11       10.96       15.76     35.32 o
   0  -4  11        1.97        4.53      9.48 o
   1  -4  11      305.75      343.46     31.57 o
   2  -4  11       90.03      101.76     18.09 o
   3  -4  11       30.99       39.81     10.80 o
   4  -4  11       19.25       18.10      8.62 o
   5  -4  11      122.88      141.72     33.04 o
   6  -4  11        1.17       11.04     12.15 o
 -10  -3  11       30.47       16.70     10.50 o
  -9  -3  11       18.78       18.17     11.95 o
  -8  -3  11        0.51      -12.95     16.29 o
  -7  -3  11        2.04        5.46     14.45 o
  -6  -3  11       15.20       28.24     10.22 o
  -5  -3  11      240.72      248.37     31.68 o
  -4  -3  11        1.47        9.03     11.29 o
  -3  -3  11        6.00       -8.17     33.66 o
  -2  -3  11       47.92       71.49     20.20 o
  -1  -3  11        0.14      -10.58     26.00 o
   0  -3  11       46.70       68.10     20.37 o
   1  -3  11       21.65       34.79     13.91 o
   2  -3  11        0.73       -5.56      8.24 o
   3  -3  11       42.94       41.54     10.11 o
   4  -3  11       44.90       41.23     15.75 o
   5  -3  11       60.58       88.98     28.48 o
   6  -3  11        2.87        6.97     11.62 o
 -10  -2  11       32.30       10.31     14.20 o
  -9  -2  11        7.45       -1.27      4.64 o
  -8  -2  11        3.03       -4.46      4.56 o
  -7  -2  11       51.78       41.48     15.85 o
  -6  -2  11        8.02        4.08      8.61 o
  -5  -2  11       68.05       95.82     22.27 o
  -4  -2  11        0.00       -4.75      4.75 o
  -3  -2  11       14.08        6.50     14.15 o
  -2  -2  11        1.74       26.73     14.39 o
  -1  -2  11       89.59       80.32     15.46 o
   0  -2  11        5.40       17.00     17.61 o
   1  -2  11        2.18       -1.30      3.85 o
   2  -2  11       14.08        6.92      3.72 o
   3  -2  11       14.11       25.11     10.13 o
   4  -2  11      136.45      166.73     35.43 o
   5  -2  11        5.36       18.51     15.74 o
   6  -2  11        2.04       -4.89     13.74 o
 -10  -1  11        6.27        0.64     10.39 o
  -9  -1  11        0.08       -1.11      9.92 o
  -8  -1  11       23.36        4.95      6.93 o
  -7  -1  11       32.34       35.41     14.51 o
  -6  -1  11      142.33      164.34     36.78 o
  -5  -1  11        1.52        5.72     10.19 o
  -4  -1  11        4.96       18.42     11.95 o
  -3  -1  11       13.19       -0.07     18.47 o
  -2  -1  11        0.03        2.02     16.76 o
  -1  -1  11       46.07       17.75     10.10 o
   0  -1  11       19.83       23.97     21.65 o
   1  -1  11        0.57        9.35      2.67 o
   2  -1  11        1.22       -0.76      7.69 o
   3  -1  11        0.76       11.79      8.01 o
   4  -1  11       77.90       99.91     28.58 o
   5  -1  11       22.94        4.98     16.67 o
 -10   0  11        4.38        1.82      8.76 o
  -9   0  11        1.12       -3.36      5.73 o
  -8   0  11       13.88        8.87     10.28 o
  -7   0  11       10.61        9.29      9.51 o
  -6   0  11       34.16       21.21      9.92 o
  -5   0  11       14.88        7.75     27.64 o
  -4   0  11       53.55       51.74     14.90 o
  -3   0  11        5.71      -20.64     20.64 o
  -2   0  11        9.28       34.61     17.75 o
  -1   0  11       14.36       -2.91     28.23 o
   0   0  11       16.94       19.18     10.23 o
   1   0  11       85.44       99.17     17.48 o
   2   0  11       12.15       29.69     13.45 o
   3   0  11       22.67        9.00      5.17 o
   4   0  11        0.41       -9.61     10.89 o
   5   0  11        5.13       -3.77     16.46 o
 -10   1  11        1.23       -5.11     12.15 o
  -9   1  11        5.34       13.35      9.76 o
  -8   1  11       92.09      105.11     27.10 o
  -7   1  11       93.57      126.69     29.49 o
  -6   1  11      169.50      191.71     43.75 o
  -5   1  11        5.87       51.80     40.90 o
  -4   1  11        7.25       26.01     19.22 o
  -3   1  11       18.44        2.57     18.37 o
  -2   1  11        8.74       18.06     19.41 o
  -1   1  11       43.99       30.42     10.08 o
   0   1  11       23.01       33.03     10.54 o
   1   1  11        1.74        3.45     14.52 o
   2   1  11        6.80       33.00     21.34 o
   3   1  11       42.84       71.24     24.20 o
   4   1  11       42.07       35.98     24.85 o
 -10   2  11        0.01        4.78     10.64 o
  -9   2  11        3.75       11.64     13.81 o
  -8   2  11       11.25       10.12     10.33 o
  -7   2  11        6.95        7.41     29.77 o
  -6   2  11        3.21       15.52     33.83 o
  -5   2  11      194.21      254.96     51.21 o
  -4   2  11      103.85      124.09     33.97 o
  -3   2  11       45.55       45.76     26.99 o
  -2   2  11       10.05       18.60     12.43 o
  -1   2  11       36.09       22.40     15.08 o
   0   2  11       20.98       -2.67     18.67 o
   1   2  11        2.20       10.57     15.04 o
   2   2  11        9.92       20.53     19.42 o
   3   2  11        5.29       22.62     24.19 o
  -9   3  11       11.71       38.38     18.00 o
  -8   3  11        1.86       13.95     19.10 o
  -7   3  11        0.16       17.45     48.39 o
  -6   3  11       23.29       40.63     41.69 o
  -5   3  11       21.88       11.80     20.20 o
  -4   3  11       47.97       40.97     21.62 o
  -3   3  11       34.86       33.18     19.79 o
  -2   3  11       36.76       32.12     15.10 o
  -1   3  11        5.06       10.00     14.76 o
   0   3  11       62.15       88.38     40.03 o
   1   3  11       36.85       33.02     25.85 o
   2   3  11        6.78       -4.22      8.95 o
  -9   4  11        2.27       22.48     35.85 o
  -8   4  11       17.92       29.04     23.40 o
  -7   4  11        7.62       20.29     38.26 o
  -6   4  11        0.18        4.40     34.54 o
  -5   4  11       40.20       63.41     45.06 o
  -4   4  11        0.05       18.31     30.23 o
  -3   4  11       25.46       26.84     37.51 o
  -2   4  11        1.73       -8.67     35.41 o
  -1   4  11        1.23       10.18     21.62 o
   0   4  11        6.66        0.71      6.04 o
   1   4  11        1.89       -3.51      4.91 o
  -8   5  11        0.57       38.44     37.86 o
  -7   5  11        5.66       34.63     23.83 o
  -6   5  11       45.74      110.59     37.98 o
  -5   5  11        7.99        6.83     13.24 o
  -4   5  11        1.10       16.66     18.75 o
  -3   5  11        3.34        2.97     16.88 o
  -2   5  11        0.96      -13.76     27.28 o
  -1   5  11       29.41       34.67     25.74 o
   0   5  11       11.57       20.55     20.96 o
  -6   6  11        0.44       24.62     34.95 o
  -5   6  11       16.32       44.64     49.87 o
  -4   6  11        0.01        2.88     17.31 o
  -3   6  11        0.99      -14.07     14.07 o
  -2   6  11        0.60      -17.03     34.39 o
  -2 -13  12        5.30        3.41      6.03 o
  -1 -13  12        1.56        0.26      4.47 o
   0 -13  12        0.51       -0.35      6.15 o
   1 -13  12        0.01        5.76     10.93 o
   2 -13  12        2.49       13.63     13.01 o
   3 -13  12       12.01       26.71     24.06 o
  -4 -12  12        2.09       10.96     12.66 o
  -3 -12  12        2.49       10.48     10.82 o
  -2 -12  12        8.16        2.06      7.05 o
  -1 -12  12        0.00        0.83      6.84 o
   0 -12  12       40.35       41.66     14.67 o
   1 -12  12        0.73        6.65      7.98 o
   2 -12  12       25.17       34.43     25.00 o
   3 -12  12        1.18       15.13     15.69 o
   4 -12  12       20.41       15.35     21.14 o
  -5 -11  12        3.53       -2.40     12.39 o
  -4 -11  12        2.98       19.32     11.70 o
  -3 -11  12        7.93       17.96     11.24 o
  -2 -11  12        0.11        3.15     10.71 o
  -1 -11  12        7.90        7.70      6.87 o
   0 -11  12        6.90        4.68      4.22 o
   1 -11  12        0.44       -3.16     11.59 o
   2 -11  12       15.07       26.40     23.23 o
   3 -11  12       47.68       46.86     28.18 o
   4 -11  12       19.88       24.41     22.34 o
   5 -11  12        0.25        0.61     10.46 o
  -6 -10  12        0.43       -5.72      7.88 o
  -5 -10  12       10.96        4.83      9.42 o
  -4 -10  12       16.89       -1.42      8.34 o
  -3 -10  12        0.76       20.50     12.75 o
  -2 -10  12       16.61       13.95      9.70 o
  -1 -10  12      113.68      117.71     24.75 o
   0 -10  12      119.18      137.20     33.97 o
   1 -10  12       22.62       30.92     13.05 o
   2 -10  12       15.11       16.16     28.44 o
   3 -10  12        7.51       26.15     24.61 o
   4 -10  12        8.65       40.06     31.16 o
   5 -10  12       32.60       12.42      9.47 o
  -7  -9  12        0.03        5.85      7.78 o
  -6  -9  12        2.96        1.60      7.80 o
  -5  -9  12        0.94       -5.64     11.23 o
  -4  -9  12        4.70        0.84     10.43 o
  -3  -9  12       28.16       16.07      9.91 o
  -2  -9  12        3.30       28.46     12.35 o
  -1  -9  12      148.01      168.27     29.82 o
   0  -9  12        4.15        3.47      9.56 o
   1  -9  12       66.92       66.07     22.17 o
   2  -9  12       45.97       62.73     21.12 o
   3  -9  12        1.70       -7.14     18.55 o
   4  -9  12        9.37        9.38      7.37 o
   5  -9  12        0.38       -5.10     10.92 o
   6  -9  12        0.01      -25.94     25.94 o
  -7  -8  12        0.11        7.86     10.46 o
  -6  -8  12        6.45       19.85     12.76 o
  -5  -8  12        0.67        6.32     10.57 o
  -4  -8  12       30.96       19.66     12.35 o
  -3  -8  12       10.83       -9.54     14.95 o
  -2  -8  12       12.63        8.08      8.76 o
  -1  -8  12      293.62      322.91     49.35 o
   0  -8  12        0.50       -4.07     18.21 o
   1  -8  12       85.90       93.75     24.01 o
   2  -8  12        5.66        5.34      8.51 o
   3  -8  12        8.17       -0.74      3.60 o
   4  -8  12        5.07        4.80      6.31 o
   5  -8  12       13.96       26.72     23.72 o
   6  -8  12        0.01      -16.75     22.03 o
  -8  -7  12        7.24       13.69     15.28 o
  -7  -7  12        3.66        1.49     15.80 o
  -6  -7  12        0.03        5.51      5.57 o
  -5  -7  12        7.35       24.38     12.38 o
  -4  -7  12       52.11       39.72     13.75 o
  -3  -7  12       79.78       82.29     18.75 o
  -2  -7  12        2.64      -20.36     26.32 o
  -1  -7  12      193.63      206.26     47.34 o
   0  -7  12        5.15        9.01     19.61 o
   1  -7  12       39.59       33.54     13.44 o
   2  -7  12        3.00      -12.32     14.50 o
   3  -7  12        2.99        3.56     10.31 o
   4  -7  12        6.76       -5.70     32.87 o
   5  -7  12        8.27       11.49      8.56 o
   6  -7  12        0.06      -23.71     23.71 o
  -9  -6  12        7.99        8.01      9.91 o
  -8  -6  12        0.25       25.61     17.12 o
  -7  -6  12       23.29       43.33     20.64 o
  -6  -6  12       35.76       19.13     15.33 o
  -5  -6  12       58.86       40.67     12.51 o
  -4  -6  12        6.25       17.14      8.71 o
  -3  -6  12      289.35      285.95     46.63 o
  -2  -6  12      118.87       68.59     33.55 o
  -1  -6  12        5.86       39.00     39.99 o
   0  -6  12      128.16      171.31     23.28 o
   1  -6  12      286.08      299.02     31.16 o
   2  -6  12        2.97       -4.77      7.12 o
   3  -6  12      127.13      137.14     22.59 o
   4  -6  12       27.08       37.91     13.58 o
   5  -6  12       14.30        7.54     14.02 o
   6  -6  12        0.03        1.43     11.60 o
  -9  -5  12        1.53       -0.83     10.00 o
  -8  -5  12       57.97       50.56     21.49 o
  -7  -5  12        1.35        5.05      7.69 o
  -6  -5  12       74.73       78.48     20.45 o
  -5  -5  12       49.02       77.31     21.85 o
  -4  -5  12        0.06       21.44     12.08 o
  -3  -5  12      546.69      564.61     62.70 o
  -2  -5  12      280.37      306.93     55.89 o
  -1  -5  12      226.11      241.81     39.63 o
   0  -5  12        0.14        6.80     11.66 o
   1  -5  12      108.06      134.81     22.26 o
   2  -5  12       12.07       13.95     13.40 o
   3  -5  12      108.41      130.43     23.15 o
   4  -5  12       12.91       13.95     19.18 o
   5  -5  12       16.49       37.66     17.42 o
   6  -5  12       23.41       23.17     16.27 o
  -9  -4  12        2.78       -0.58      6.41 o
  -8  -4  12       33.04       31.67     24.76 o
  -7  -4  12       23.35        7.65     12.60 o
  -6  -4  12        7.31        6.94      5.19 o
  -5  -4  12       29.49       31.46     14.78 o
  -4  -4  12        4.20       42.87     56.56 o
  -3  -4  12       10.45       14.82     14.03 o
  -2  -4  12        8.34       -0.52     13.26 o
  -1  -4  12        0.01       -1.98      7.77 o
   0  -4  12       71.52       73.35     23.63 o
   1  -4  12        3.18        2.32      7.94 o
   2  -4  12       17.01       12.16      6.96 o
   3  -4  12        3.03        3.42      5.89 o
   4  -4  12        0.37       -1.90     15.65 o
   5  -4  12        5.70        0.97      8.02 o
   6  -4  12        6.24       13.67     11.43 o
  -9  -3  12       25.42       10.74     13.83 o
  -8  -3  12       32.78       31.39     14.00 o
  -7  -3  12       21.54        7.35     12.39 o
  -6  -3  12       12.49       16.77     10.46 o
  -5  -3  12      244.39      269.99     33.12 o
  -4  -3  12      189.16      202.71     43.03 o
  -3  -3  12       68.26       66.34     22.32 o
  -2  -3  12       21.73       25.36     12.59 o
  -1  -3  12       71.75       31.11     42.74 o
   0  -3  12       62.21       89.84     24.05 o
   1  -3  12        1.75        5.42      5.39 o
   2  -3  12        0.90        0.44      7.74 o
   3  -3  12        2.88       -3.83      9.61 o
   4  -3  12       14.97       20.09      8.50 o
   5  -3  12        1.77        9.25     12.00 o
 -10  -2  12        1.95       -3.54     14.40 o
  -9  -2  12       30.74        8.62     18.77 o
  -8  -2  12        4.39        9.68     14.85 o
  -7  -2  12       13.75       16.04     10.75 o
  -6  -2  12        8.42       12.42      8.73 o
  -5  -2  12        0.61        5.90     16.87 o
  -4  -2  12      185.39      206.54     30.55 o
  -3  -2  12        0.22       22.20     32.31 o
  -2  -2  12       84.17       82.77     23.48 o
  -1  -2  12        0.34      -13.95     13.95 o
   0  -2  12        9.22       11.27     20.37 o
   1  -2  12       17.30       18.38      3.68 o
   2  -2  12       23.95       35.14      8.03 o
   3  -2  12        6.70       -1.01      2.17 o
   4  -2  12        2.23        2.89      4.29 o
   5  -2  12        5.66       19.47     15.86 o
 -10  -1  12        5.05       -1.88     10.03 o
  -9  -1  12       57.22       78.36     21.55 o
  -8  -1  12        5.02       -0.73     13.50 o
  -7  -1  12       42.28       80.69     22.43 o
  -6  -1  12       12.67       12.46     12.46 o
  -5  -1  12        0.02        7.92     48.93 o
  -4  -1  12       29.72       15.43     13.26 o
  -3  -1  12       30.29       46.56     22.65 o
  -2  -1  12        9.89       17.09      9.86 o
  -1  -1  12        0.09      -15.68     15.68 o
   0  -1  12        1.05       13.64      9.79 o
   1  -1  12        8.04        7.11      5.23 o
   2  -1  12        4.05        3.45      4.42 o
   3  -1  12        0.12        7.22      5.20 o
   4  -1  12        2.38        2.58     21.91 o
  -9   0  12       20.60       23.57     15.37 o
  -8   0  12       21.01       41.05     20.44 o
  -7   0  12      106.71      113.84     23.45 o
  -6   0  12       33.36       25.79     17.68 o
  -5   0  12        1.00        0.29     16.37 o
  -4   0  12        0.25      -15.46     15.46 o
  -3   0  12       74.04       74.39     26.21 o
  -2   0  12        3.76       12.02      9.63 o
  -1   0  12      219.10      241.20     28.82 o
   0   0  12        0.81        1.97      4.58 o
   1   0  12        0.03        0.87      3.13 o
   2   0  12        5.47        5.35      9.21 o
   3   0  12        4.39        6.72     21.02 o
   4   0  12       32.86       26.09     26.47 o
  -9   1  12       21.82       51.29     20.44 o
  -8   1  12        9.33       35.37     18.54 o
  -7   1  12       63.35      108.67     34.44 o
  -6   1  12        0.21       28.99     20.12 o
  -5   1  12       79.13      117.87     39.27 o
  -4   1  12        4.51       -3.66     13.26 o
  -3   1  12       42.52       77.86     32.19 o
  -2   1  12        6.60       -0.13     10.00 o
  -1   1  12       33.45       12.69     15.60 o
   0   1  12        4.76        7.76     13.45 o
   1   1  12        3.52        1.80     10.93 o
   2   1  12       57.16       60.27     34.30 o
   3   1  12        0.26       38.34     33.16 o
  -9   2  12       32.54       50.36     18.22 o
  -8   2  12        0.83       26.95     22.86 o
  -7   2  12        6.65       44.35     33.40 o
  -6   2  12        0.25        6.94     29.98 o
  -5   2  12       50.97       68.35     28.89 o
  -4   2  12       24.93       25.11     18.00 o
  -3   2  12        8.47       -6.90     15.72 o
  -2   2  12       17.60       40.30     16.13 o
  -1   2  12        0.66       -8.02     14.49 o
   0   2  12        0.08        8.94      3.74 o
   1   2  12       13.61       33.52     29.52 o
   2   2  12        4.34       12.60     17.05 o
  -8   3  12        0.62       31.68     21.83 o
  -7   3  12        4.65       14.14     44.28 o
  -6   3  12        2.51        8.94     26.54 o
  -5   3  12       31.05       11.18     12.19 o
  -4   3  12       44.43       21.78     13.03 o
  -3   3  12        1.11       -7.55     10.09 o
  -2   3  12        2.97      -22.19     24.31 o
  -1   3  12       10.24       19.76     20.13 o
   0   3  12        6.24        5.68     11.53 o
   1   3  12        6.85       -1.15      4.37 o
  -8   4  12       10.37        3.65     47.97 o
  -7   4  12       11.63       -5.53     21.31 o
  -6   4  12       19.21        6.48     35.79 o
  -5   4  12       14.34       44.24     19.48 o
  -4   4  12       43.28       51.85     24.64 o
  -3   4  12        0.81       -2.99     15.49 o
  -2   4  12        0.33       -3.07     21.49 o
  -1   4  12        5.55        7.67     14.04 o
   0   4  12        1.45       11.73     10.60 o
  -6   5  12       26.66       48.73     28.54 o
  -5   5  12       47.26       79.50     32.63 o
  -4   5  12        0.09      -13.77     18.45 o
  -3   5  12        4.12        5.39     18.93 o
  -2   5  12       19.54       16.86     30.90 o
  -1 -13  13        4.70        0.62      9.90 o
   0 -13  13        1.61        1.92      8.73 o
   1 -13  13        0.61       -2.72     10.12 o
  -3 -12  13        2.21       10.54     11.08 o
  -2 -12  13        2.27        6.76      8.47 o
  -1 -12  13        0.78       -1.50      7.53 o
   0 -12  13        0.00        2.29      7.24 o
   1 -12  13        0.57       -5.35     16.17 o
   2 -12  13        0.97       11.41     21.15 o
   3 -12  13       21.12       43.88     33.38 o
  -4 -11  13        0.31        5.55     12.56 o
  -3 -11  13        1.65        9.99     13.16 o
  -2 -11  13        2.39       10.18     10.47 o
  -1 -11  13        3.61       -1.71      9.22 o
   0 -11  13       31.47       39.42     19.79 o
   1 -11  13       34.05       36.56     13.75 o
   2 -11  13        5.43       13.25     21.40 o
   3 -11  13        4.23       24.20     24.47 o
   4 -11  13       23.25       65.63     37.99 o
  -6 -10  13        4.68       -4.83     13.66 o
  -5 -10  13       43.41       16.04     12.90 o
  -4 -10  13        0.50      -13.28     13.28 o
  -3 -10  13        9.93       12.94     10.60 o
  -2 -10  13        4.80        1.70      8.76 o
  -1 -10  13        1.88        3.19      9.78 o
   0 -10  13       47.01       62.44     23.72 o
   1 -10  13        0.73       -0.42     26.02 o
   2 -10  13        8.33       -5.76     14.70 o
   3 -10  13       20.28       -1.52     18.04 o
   4 -10  13        2.01       -0.16      9.64 o
   5 -10  13        0.29       -8.59     22.97 o
  -6  -9  13        2.69       -0.89      3.71 o
  -5  -9  13       12.63        3.14      6.03 o
  -4  -9  13        0.10      -10.34     10.34 o
  -3  -9  13        1.87       -6.36      6.66 o
  -2  -9  13       24.14       14.30     10.77 o
  -1  -9  13       83.91       76.61     31.52 o
   0  -9  13        0.00       -3.72      7.44 o
   1  -9  13        3.34      -14.67     15.16 o
   2  -9  13        1.56      -13.39     13.39 o
   3  -9  13        0.11      -10.19     12.81 o
   4  -9  13       33.96       25.39      8.40 o
   5  -9  13        0.00        4.58     10.25 o
  -7  -8  13        1.98       11.68     19.92 o
  -6  -8  13       15.41       26.14     15.16 o
  -5  -8  13        3.31        0.04      5.90 o
  -4  -8  13        0.20       -9.47      9.47 o
  -3  -8  13        9.22        4.54      8.96 o
  -2  -8  13       46.10       44.88     20.43 o
  -1  -8  13       19.25       15.91     26.02 o
   0  -8  13       11.38        5.39     11.72 o
   1  -8  13       10.67        3.40      5.48 o
   2  -8  13        5.53       -3.86     22.98 o
   3  -8  13       22.52       27.56     23.44 o
   4  -8  13        0.87        4.42      8.19 o
   5  -8  13        0.29       -1.72     17.23 o
  -8  -7  13        0.16       34.28     15.95 o
  -7  -7  13        2.81       -1.83     12.90 o
  -6  -7  13        3.07       15.17     13.12 o
  -5  -7  13        1.82        9.10      9.02 o
  -4  -7  13       27.77       59.45     21.83 o
  -3  -7  13        6.19      -14.21     14.21 o
  -2  -7  13       92.71       90.91     25.82 o
  -1  -7  13       69.22       94.40     28.16 o
   0  -7  13        0.26        2.53      7.70 o
   1  -7  13        0.42       -1.01      5.97 o
   2  -7  13        1.00       -5.20      9.77 o
   3  -7  13       18.99       48.23     28.92 o
   4  -7  13        0.45       -9.39     18.55 o
   5  -7  13        6.04       -9.16     18.11 o
  -8  -6  13       10.34       13.98     13.41 o
  -7  -6  13       14.78       24.08     17.11 o
  -6  -6  13       10.34       10.78     11.02 o
  -5  -6  13       54.39       68.55     26.58 o
  -4  -6  13       62.87       45.61     20.86 o
  -3  -6  13        3.48        5.67      7.92 o
  -2  -6  13      233.35      210.29     38.72 o
  -1  -6  13       91.36      127.73     32.38 o
   0  -6  13      190.09      222.62     41.74 o
   1  -6  13        3.76       18.27     13.18 o
   2  -6  13      233.81      262.44     43.18 o
   3  -6  13      113.62      104.55     27.69 o
   4  -6  13        0.01       -6.29     17.68 o
   5  -6  13       18.58       23.09     16.74 o
  -8  -5  13        1.53        2.31      8.81 o
  -7  -5  13       15.40       30.95     16.87 o
  -6  -5  13        5.40        2.81      7.48 o
  -5  -5  13        7.71       34.02     14.79 o
  -4  -5  13        5.18       17.49     14.84 o
  -3  -5  13      186.02      165.13     36.89 o
  -2  -5  13       24.22       11.94     24.05 o
  -1  -5  13       57.31       95.24     35.29 o
   0  -5  13       13.51       32.13     15.72 o
   1  -5  13       22.76       27.93     11.03 o
   2  -5  13       31.98       28.61     10.39 o
   3  -5  13       26.28       32.46     12.89 o
   4  -5  13        0.06       -2.74     15.08 o
   5  -5  13        2.53        6.74      8.43 o
  -9  -4  13        0.29        1.44      8.00 o
  -8  -4  13        1.09       -0.54      4.77 o
  -7  -4  13        4.96        4.10      3.26 o
  -6  -4  13        1.91        8.00     11.69 o
  -5  -4  13       19.54       17.60     14.92 o
  -4  -4  13       22.05       50.03     21.82 o
  -3  -4  13       92.85      100.67     28.06 o
  -2  -4  13        0.08       -0.73     10.90 o
  -1  -4  13        3.65       13.19     24.25 o
   0  -4  13        3.01       13.76     12.61 o
   1  -4  13       14.64        8.74      5.18 o
   2  -4  13        0.09       -7.17      7.59 o
   3  -4  13        4.35       -0.51      8.44 o
   4  -4  13       33.60       20.05     10.18 o
   5  -4  13        4.32       16.04     12.53 o
  -9  -3  13        1.73       -4.13     10.43 o
  -8  -3  13        4.63       10.00      9.07 o
  -7  -3  13        3.53        9.23     12.23 o
  -6  -3  13        6.52       13.22      9.47 o
  -5  -3  13       35.35       30.32      7.86 o
  -4  -3  13        0.37       25.12     28.55 o
  -3  -3  13       10.84        0.67     13.97 o
  -2  -3  13       11.86        9.96      5.54 o
  -1  -3  13       12.66       35.25     14.86 o
   0  -3  13       49.57       55.82     19.63 o
   1  -3  13       14.75        5.43      6.45 o
   2  -3  13        0.32       -0.13      5.05 o
   3  -3  13       49.35       74.87     18.65 o
   4  -3  13       30.04       24.30     13.22 o
  -9  -2  13        8.12       -4.70      5.43 o
  -8  -2  13        1.97        4.38      8.10 o
  -7  -2  13       17.63       11.76     14.92 o
  -6  -2  13       35.63       53.22     18.13 o
  -5  -2  13      120.08      150.10     36.57 o
  -4  -2  13        4.16       -8.96      8.96 o
  -3  -2  13       57.50       46.10     19.41 o
  -2  -2  13       18.58        9.25     11.71 o
  -1  -2  13        3.67       -1.31      6.88 o
   0  -2  13        2.80       17.49     10.76 o
   1  -2  13        5.85       -2.70      6.18 o
   2  -2  13        1.43        4.43      7.77 o
   3  -2  13       63.19       71.21     23.83 o
   4  -2  13        1.55        3.37     13.45 o
  -9  -1  13        4.44        2.41     18.08 o
  -8  -1  13        0.30        6.05     17.53 o
  -7  -1  13       14.29       18.01     18.55 o
  -6  -1  13        0.37        9.53     12.37 o
  -5  -1  13       41.18       33.94     17.22 o
  -4  -1  13        2.63       -6.91     10.66 o
  -3  -1  13       10.13        0.07     18.64 o
  -2  -1  13        5.29        0.93     10.48 o
  -1  -1  13       76.69       89.01     25.65 o
   0  -1  13        2.06        8.28      8.52 o
   1  -1  13       27.20       14.80      3.37 o
   2  -1  13       21.16       23.54     12.70 o
   3  -1  13       38.84       52.96     35.30 o
  -9   0  13       48.49       78.34     25.46 o
  -8   0  13       45.15       76.72     29.05 o
  -7   0  13      124.95      195.13     46.85 o
  -6   0  13       30.57       30.91     21.07 o
  -5   0  13        0.28       16.12     16.81 o
  -4   0  13       10.72        3.05     19.33 o
  -3   0  13        0.45        8.13     12.55 o
  -2   0  13       58.96       51.65     15.42 o
  -1   0  13        6.29       17.68     27.51 o
   0   0  13        9.32       23.30     17.22 o
   1   0  13       66.41       57.64     30.59 o
   2   0  13       18.76       31.00     17.49 o
  -8   1  13        6.01       30.93     33.75 o
  -7   1  13        3.74       38.28     30.23 o
  -6   1  13        0.02       21.74     21.46 o
  -5   1  13       26.06       40.47     22.90 o
  -4   1  13        7.58       -0.91      9.37 o
  -3   1  13       25.46       16.45     17.95 o
  -2   1  13        4.70        3.56      8.75 o
  -1   1  13       18.88        7.14      8.85 o
   0   1  13        0.19        3.03      2.60 o
   1   1  13        7.64       -4.18     17.39 o
   2   1  13       42.89       56.65     24.96 o
  -8   2  13       11.68       16.44     55.50 o
  -7   2  13        0.51        1.54     13.18 o
  -6   2  13        7.70        5.92     28.15 o
  -5   2  13        3.22       -5.68      6.61 o
  -4   2  13        1.79      -20.89     20.89 o
  -3   2  13        4.45       13.73     21.11 o
  -2   2  13        3.28       -6.24      6.24 o
  -1   2  13        0.09      -12.11     19.28 o
   0   2  13       10.64       39.23     33.97 o
   1   2  13        0.09       -1.01     12.44 o
  -7   3  13       10.32       37.35     49.05 o
  -6   3  13        3.55       -3.68     11.14 o
  -5   3  13       28.43       54.59     29.44 o
  -4   3  13        2.22        0.35      8.02 o
  -3   3  13       61.84       33.31     22.47 o
  -2   3  13        7.46       -0.11     11.96 o
  -1   3  13        0.54        3.03     11.39 o
  -5   4  13        3.66       38.69     22.55 o
  -4   4  13       11.08       17.71     17.97 o
  -3   4  13        0.68       -2.30     35.13 o
  -2 -12  14        0.42       -5.06      8.44 o
  -1 -12  14        0.70       -1.28      7.73 o
   0 -12  14        6.67        5.69     20.60 o
   1 -12  14        1.25       -0.03     13.26 o
   2 -12  14        1.45       63.88     40.10 o
  -4 -11  14        0.27        3.90     10.68 o
  -3 -11  14        0.51        0.15      3.45 o
  -2 -11  14        0.36       -3.51      6.97 o
  -1 -11  14        0.05       -0.86     10.85 o
   0 -11  14       13.02       11.35     13.37 o
   1 -11  14        4.75       -3.39     12.35 o
   2 -11  14        2.91      -11.73     21.49 o
   3 -11  14        7.81       -7.26     16.83 o
  -5 -10  14        1.22        1.19      2.21 o
  -4 -10  14        8.79        4.40     11.29 o
  -3 -10  14        2.49        5.86     12.04 o
  -2 -10  14       22.84       15.96      8.69 o
  -1 -10  14        8.23        7.37     11.39 o
   0 -10  14        1.90      -11.56     11.56 o
   1 -10  14        1.61      -11.41     14.13 o
   2 -10  14        0.61      -13.11     13.11 o
   3 -10  14        6.78       -7.61     18.75 o
  -6  -9  14        0.00       -4.22      6.03 o
  -5  -9  14        0.14        2.33      7.41 o
  -4  -9  14        0.69       -3.32      8.91 o
  -3  -9  14        0.06        5.41     20.45 o
  -2  -9  14       48.62       34.98     22.51 o
  -1  -9  14       24.52       14.09     10.68 o
   0  -9  14       19.07        2.85      8.52 o
   1  -9  14        3.18       -7.98     12.20 o
   2  -9  14        1.14      -16.19     16.19 o
   3  -9  14        3.07       -2.73      7.73 o
   4  -9  14        1.70      -24.82     24.82 o
  -6  -8  14        6.50       -3.90      3.90 o
  -5  -8  14        4.76        0.90      1.69 o
  -4  -8  14        0.37       -4.67     21.68 o
  -3  -8  14        1.13       -7.80     34.49 o
  -2  -8  14        7.71       42.96     21.05 o
  -1  -8  14        4.54       14.29     15.63 o
   0  -8  14        1.08       -1.49      9.85 o
   1  -8  14        1.48        1.80      9.52 o
   2  -8  14        4.26       -3.31     18.48 o
   3  -8  14        0.00       -0.81      6.54 o
   4  -8  14        4.96       -9.63     19.82 o
  -7  -7  14        3.70       17.17     14.34 o
  -6  -7  14       15.53       30.19     20.50 o
  -5  -7  14        2.52       18.77     15.92 o
  -4  -7  14       10.31       10.40     12.56 o
  -3  -7  14       21.15        6.99     27.73 o
  -2  -7  14      221.55      309.81     60.16 o
  -1  -7  14      107.75      111.28     31.57 o
   0  -7  14        3.39       19.19     15.48 o
   1  -7  14       35.53       26.55     12.23 o
   2  -7  14        0.31       -8.97     18.19 o
   3  -7  14       10.76       12.58     14.20 o
   4  -7  14        4.21      -15.34     16.72 o
  -7  -6  14        2.62        5.36     26.80 o
  -6  -6  14       22.13       66.61     36.35 o
  -5  -6  14       17.42       41.09     22.63 o
  -4  -6  14       18.02       17.74     14.25 o
  -3  -6  14       14.16        0.94     18.53 o
  -2  -6  14       67.76       31.97     24.17 o
  -1  -6  14       55.21       87.05     27.96 o
   0  -6  14       12.80       18.84     14.69 o
   1  -6  14      144.93      158.69     35.09 o
   2  -6  14       16.12        9.02     14.44 o
   3  -6  14       35.39       35.70     16.00 o
   4  -6  14       22.23       12.74      9.22 o
  -8  -5  14        6.98       16.27     19.04 o
  -7  -5  14        4.51       51.13     36.03 o
  -6  -5  14        0.23        9.62     50.25 o
  -5  -5  14       35.47       76.53     29.32 o
  -4  -5  14       18.57       30.19     15.03 o
  -3  -5  14       10.29       12.21     18.21 o
  -2  -5  14        1.05      -23.85     42.91 o
  -1  -5  14        0.36       -4.00     16.48 o
   0  -5  14        2.87        6.97      9.98 o
   1  -5  14        3.13        2.19      2.51 o
   2  -5  14        7.52        1.67     10.40 o
   3  -5  14        0.01       -5.64      8.34 o
   4  -5  14        1.72      -19.12     25.47 o
  -8  -4  14        2.47        7.23      6.66 o
  -7  -4  14        3.94       19.22     11.09 o
  -6  -4  14        0.21        8.15     13.07 o
  -5  -4  14       22.81       20.27     48.59 o
  -4  -4  14       33.15       65.11     35.66 o
  -3  -4  14        4.96       -4.91     17.03 o
  -2  -4  14        0.12      -11.83     32.54 o
  -1  -4  14        7.87       11.26     18.77 o
   0  -4  14       15.66       17.01     13.50 o
   1  -4  14        4.11       -3.67      6.44 o
   2  -4  14        0.76       -4.45      6.86 o
   3  -4  14        0.20        0.90     10.33 o
  -8  -3  14        0.00        3.93      7.26 o
  -7  -3  14        6.41       17.18     16.59 o
  -6  -3  14        4.72        4.94      9.08 o
  -5  -3  14       18.23       17.31     29.42 o
  -4  -3  14        6.58       19.04     16.50 o
  -3  -3  14        0.07        1.55     13.84 o
  -2  -3  14        0.08      -24.32     34.67 o
  -1  -3  14       28.69       28.30     21.10 o
   0  -3  14        2.50       -0.15      9.21 o
   1  -3  14        0.28       -9.96      9.96 o
   2  -3  14        4.33        8.04      6.08 o
   3  -3  14        0.50        2.40      7.57 o
  -8  -2  14        0.51        9.92      6.97 o
  -7  -2  14        4.51       -5.66      6.91 o
  -6  -2  14        0.13      -14.30     14.30 o
  -5  -2  14       11.12      -19.35     19.35 o
  -4  -2  14        1.88       27.59     16.57 o
  -3  -2  14        2.13        1.41      9.70 o
  -2  -2  14        8.88       -5.32     23.39 o
  -1  -2  14       13.71       12.43     18.94 o
   0  -2  14        2.97       -0.36      9.93 o
   1  -2  14        0.02       -0.84      5.47 o
   2  -2  14        0.31       -4.80      7.40 o
  -8  -1  14        3.31       23.38     11.53 o
  -7  -1  14        0.28        6.45     17.38 o
  -6  -1  14        1.65      -17.14     17.14 o
  -5  -1  14       52.99       27.27     19.50 o
  -4  -1  14        1.46      -20.42     33.03 o
  -3  -1  14       36.64       26.61     10.82 o
  -2  -1  14       19.36       16.54     18.95 o
  -1  -1  14        6.24        1.61     14.10 o
   0  -1  14        1.74        8.82     12.53 o
   1  -1  14        0.90       10.69     17.82 o
   2  -1  14        1.50        7.05      9.76 o
  -8   0  14        1.39        1.27     22.88 o
  -7   0  14       51.35       75.63     30.86 o
  -6   0  14       21.66       25.09     16.00 o
  -5   0  14        0.90       12.83     13.74 o
  -4   0  14        8.47       29.56     19.63 o
  -3   0  14       20.36        7.15      9.68 o
  -2   0  14        6.59      -22.18     33.77 o
  -1   0  14       37.68       40.16     20.13 o
   0   0  14       26.43       38.70     25.13 o
   1   0  14        3.49       -1.11      5.56 o
  -7   1  14        2.82       -1.20      3.75 o
  -6   1  14       12.37        8.93      8.62 o
  -5   1  14       36.12       22.58     24.11 o
  -4   1  14        0.14        8.14     17.08 o
  -3   1  14        0.08        4.45     10.98 o
  -2   1  14       10.92       -0.96     11.92 o
  -1   1  14        0.87        3.76      6.25 o
   0   1  14        0.20       11.83      6.10 o
  -6   2  14        3.92        2.12     15.06 o
  -5   2  14       18.66        1.32      7.89 o
  -4   2  14        1.24      -12.23     12.23 o
  -3   2  14        5.37       -9.92     80.04 o
  -2   2  14        8.46      -11.56     23.49 o
  -2 -11  15        0.29        0.61     19.16 o
  -1 -11  15        0.40       -7.83     13.07 o
   0 -11  15        6.70        1.21     17.01 o
   1 -11  15        0.51      -20.79     20.79 o
  -4 -10  15        0.30       24.02     14.62 o
  -3 -10  15       23.54       43.17     26.02 o
  -2 -10  15       10.70       17.89     15.12 o
  -1 -10  15        0.44       -0.19      8.76 o
   0 -10  15        4.94       10.29      6.49 o
   1 -10  15        2.86       -5.90     12.98 o
   2 -10  15        0.20       -5.33      5.33 o
  -5  -9  15        0.19      -17.04     20.89 o
  -4  -9  15        0.57      -12.58     31.01 o
  -3  -9  15       39.73       92.89     33.97 o
  -2  -9  15       10.91        8.98     20.84 o
  -1  -9  15        0.34       -5.69      9.16 o
   0  -9  15       31.24       44.49     22.74 o
   1  -9  15        2.78      -12.45     12.75 o
   2  -9  15        4.92        1.36      7.90 o
  -6  -8  15        1.08       -7.81     16.33 o
  -5  -8  15        2.09        1.78     17.44 o
  -4  -8  15        6.16       12.46     27.60 o
  -3  -8  15        2.84        1.03     11.23 o
  -2  -8  15       85.22      141.41     43.66 o
  -1  -8  15        2.32        7.28     10.55 o
   0  -8  15       10.47       27.79     14.67 o
   1  -8  15        2.14       -1.76      3.42 o
   2  -8  15        2.34       -0.48     12.79 o
   3  -8  15        0.25      -23.46     29.76 o
  -6  -7  15        1.78       16.17     16.07 o
  -5  -7  15        2.16       15.24     10.59 o
  -4  -7  15        0.01       -0.92     14.77 o
  -3  -7  15        2.63      -16.63     47.37 o
  -2  -7  15        1.16       30.40     18.78 o
  -1  -7  15        2.23       12.08     13.36 o
   0  -7  15       68.59       90.10     29.76 o
   1  -7  15        0.63       -3.44     22.99 o
   2  -7  15        8.94       -4.41      7.42 o
   3  -7  15        1.91      -11.66     26.07 o
  -7  -6  15        1.00       45.98     30.21 o
  -6  -6  15        3.16       -2.17     18.15 o
  -5  -6  15        0.89       -1.91      8.48 o
  -4  -6  15        0.28       -1.38     55.71 o
  -3  -6  15        0.13       -7.45     26.78 o
  -2  -6  15        9.62       25.17     21.57 o
  -1  -6  15        4.86       16.47     12.87 o
   0  -6  15       17.52       23.82     14.69 o
   1  -6  15       23.60       19.88     12.63 o
   2  -6  15       34.59        8.84      9.92 o
   3  -6  15        0.79       -3.82     18.24 o
  -7  -5  15        3.65       17.85     28.92 o
  -6  -5  15        0.03        3.39     25.79 o
  -5  -5  15        1.60       13.32     13.51 o
  -4  -5  15       14.35       18.75     13.62 o
  -3  -5  15       35.52       19.00     10.76 o
  -2  -5  15        1.81      -11.72     19.51 o
  -1  -5  15        7.78       25.96     16.74 o
   0  -5  15        0.35        4.80      7.59 o
   1  -5  15        5.90        9.51      6.91 o
   2  -5  15       16.98       12.59     13.47 o
  -7  -4  15        0.28       54.34     34.30 o
  -6  -4  15        4.50       27.76     30.87 o
  -5  -4  15        1.47        1.39     33.63 o
  -4  -4  15        7.88        8.16      8.79 o
  -3  -4  15        0.29        2.01     12.27 o
  -2  -4  15       17.45       -1.34     35.20 o
  -1  -4  15       10.46        6.48     23.60 o
   0  -4  15        1.57        9.64      9.36 o
   1  -4  15        4.91       -4.97      8.53 o
   2  -4  15        0.59       -4.45      7.47 o
  -7  -3  15        3.60       41.41     81.32 o
  -6  -3  15        4.67      -22.70     22.70 o
  -5  -3  15       40.55       80.63     28.33 o
  -4  -3  15        3.56        6.71     18.86 o
  -3  -3  15        0.67       -0.92     33.21 o
  -2  -3  15        9.69        3.41     20.93 o
  -1  -3  15        6.97        9.77     24.38 o
   0  -3  15        0.60       -7.98      8.04 o
   1  -3  15        0.18       -2.93      5.46 o
   2  -3  15       24.79       33.22     18.77 o
  -7  -2  15        2.58       11.15     13.29 o
  -6  -2  15        0.30       -6.05      7.30 o
  -5  -2  15       11.80       21.94     24.94 o
  -4  -2  15       28.68       55.48     20.21 o
  -3  -2  15        5.67        5.38     10.94 o
  -2  -2  15       19.92        3.55      5.52 o
  -1  -2  15       33.47       28.99     22.39 o
   0  -2  15        0.04        4.79      7.34 o
   1  -2  15        4.67       -7.01     13.87 o
  -7  -1  15        1.76       16.71     18.78 o
  -6  -1  15        1.63      -14.72     14.72 o
  -5  -1  15        1.32        5.85     15.84 o
  -4  -1  15        7.28       13.92     14.11 o
  -3  -1  15        5.54        0.01     19.94 o
  -2  -1  15        1.84      -20.13     39.67 o
  -1  -1  15        9.47       17.33     13.58 o
   0  -1  15        2.49        8.03     10.90 o
  -6   0  15        0.96        3.61     11.15 o
  -5   0  15        5.45       -0.89     23.45 o
  -4   0  15        2.04       10.90     18.23 o
  -3   0  15        1.91        3.44      8.41 o
  -2   0  15        5.06        7.60      9.50 o
  -1   0  15        2.44       -1.65     10.28 o
  -4   1  15        0.54       11.10     11.93 o
  -3   1  15        0.13       -7.47     15.07 o
  -3  -9  16        0.00       43.10     31.43 o
  -2  -9  16        5.13       31.84     23.96 o
  -1  -9  16        1.84        5.67     13.55 o
   0  -9  16       22.81       42.93     22.86 o
  -4  -8  16        7.23       -9.41     40.12 o
  -3  -8  16       10.10       39.27     26.38 o
  -2  -8  16      112.21      157.99     40.99 o
  -1  -8  16        2.30       13.81     15.75 o
   0  -8  16        4.48        9.21     15.80 o
   1  -8  16        0.03       -0.46     21.49 o
  -5  -7  16        0.92        4.44     25.66 o
  -4  -7  16        3.05        3.01     40.17 o
  -3  -7  16        9.71       -3.58     37.40 o
  -2  -7  16       39.16       73.39     28.99 o
  -1  -7  16       34.16       60.57     25.00 o
   0  -7  16        2.87       -5.96     10.72 o
   1  -7  16        1.59      -14.81     29.07 o
  -5  -6  16        0.23       18.82     15.99 o
  -4  -6  16        1.43        4.73     14.19 o
  -3  -6  16       42.59       22.64     17.34 o
  -2  -6  16        1.86       23.74     16.36 o
  -1  -6  16       15.47       38.59     21.52 o
   0  -6  16        7.33        6.21      4.37 o
   1  -6  16        2.26        6.89     11.13 o
  -6  -5  16        0.92       18.02     17.40 o
  -5  -5  16        0.10        9.20     12.18 o
  -4  -5  16        9.60        5.85     22.20 o
  -3  -5  16       29.99       20.80     14.29 o
  -2  -5  16       31.45       29.03     31.66 o
  -1  -5  16        1.42        5.19     11.27 o
   0  -5  16        5.04        6.50      8.52 o
   1  -5  16       11.21       10.69     10.29 o
  -6  -4  16        0.46       -6.83     32.42 o
  -5  -4  16        0.01       15.81     13.73 o
  -4  -4  16       52.82       43.51     16.90 o
  -3  -4  16        1.69      -24.07     44.37 o
  -2  -4  16        5.18       16.29     21.51 o
  -1  -4  16        0.56       -2.81     15.83 o
   0  -4  16        1.72        3.06      5.83 o
  -6  -3  16        0.07       28.86     39.24 o
  -5  -3  16        6.09        6.52     17.59 o
  -4  -3  16        0.08        1.85     10.61 o
  -3  -3  16       40.72       15.42     27.82 o
  -2  -3  16       19.97        3.91     30.51 o
  -1  -3  16        2.23       -0.58     12.17 o
  -5  -2  16        0.47       -0.12     22.90 o
  -4  -2  16        0.80       -8.99     13.47 o
  -3  -2  16       21.80       -1.12     12.11 o
  -2  -2  16       48.25       72.71     38.69 o
 
